# Supplementary material for: A scoping review of the use of generative artificial intelligence tools in health profession education
Source: BMC Med Educ. 2026 Jan 23;26:291. doi: 10.1186/s12909-025-08527-3 (PMC12911342; doi:10.1186/s12909-025-08527-3)
Supplement: Supplementary file 4 — Supplementary Material 4 [file 12909_2025_8527_MOESM4_ESM.xlsx]

## Sheet: review_557164_20250707233055
Study ID	Title	Authors	Year	Journal	Type of publication	Study design	Country of Origin	Institution name (If Applicable)	Major	Specialty (If applicable)	Education Level	Sample Size	Aim of study	Generative AI	Rational of Using GAI	AI was used by	AI was applied for:	Implementation Duration	Tool used to assess outcome	Outcome of Interest	How GenAI was implemented	Summary of result	Study Limitation	Weakness/ Disadvantages of the used AI	Implications for future educational practice, policy or research	Conclusion	Barriers	Facilitators	Opportunities	Challenges
Zuckerman 2023	ChatGPT for assessment writing	Zuckerman M, Flood R, Tan R, Kelp N, Ecker D, Menke J, et al.	2023	Medical Teacher	Original	NA: case report	US		Medicine		NA	2 faculty	To evaluate the use of ChatGPT to create initial drafts of multiple-choice items.	ChatGPT	ChatGPT ensure standardized item creation, reduce the resource required and allow more time for faculty to evaluate item accuracy, content coverage, and potential bias	Instructors	Assessment	NA	NA	Genereted MCQ were assessed for: 1. meeting minimum criteria (correct, content covered in course, appropriate testing point, missing info, technical flow) 2. performance (discrimination value: -1 to +1, higher value= higher student ability to answer correctly)	1. 2 experienced faculty choose the underrrepresented or underperformed area in previous administrations 2. developed the prompt in NBME format (e.g. specifying vignette length; including vital signs, physical exam, lab findings) 3. Faculty assess the response-> if the minimum criteria was not met, then the faculty would rephrase the prompt 4. After achieving a satisfactory degree of quality-> it…	- the generated MCQs were plausible, rapid, and efficient BUT all required editing prior to use * Time spent: - human creation: 30-60min per item - with ChatGPT: 5-15min * Quality of generated MCQ: - excelled in first-order Q (e.g. recall) - Some second-order Q (e.g. application) required editing - tend to generate Q that have similar format, which ease editing - distractor used by ChatGPT were n…		1. no items were uploaded from the university text bank due to security concerns 2. Concern that students using ChatGPT might be able to generate similar MCQ that will be present in their assessment (however no duplication of item generation was noted as iterative approach was used to generate Q) 3. declined to fulfill requests that it felt were not appropriate: "the topic requested is very compl…	Research: 1. continue evaluation of ChatGPT in drafting MCQ 2. identify the types of questions that ChatGPT is most appropriate for (e.g. medical sciences vs health system sciences; diagnosis vs. management) 3. determine the ideal learner type of AI genereted MCQs 4. pilot implement the created MCQ 5. include AI generated figures 6. compare ChatGPT MCQ to expert written Q
Zheng 2024	Application of AI-empowered scenario-based simulation teaching mode in cardiovascular disease education	Zheng K, Shen Z, Chen Z, Che C, Zhu H	2024	BMC Medical Education	Original	quasi-experimental research design and mixed-methods	China	Nantong University	Medicine	Cardiovascular	Undergraduate	66	To evaluate the effect and influence of AI-empowered scenario-based simulation teaching mode in the teaching of cardiovascular diseases	ChatGPT, MidJourney		Instructors; Students	Content creation; Content Delivery ; Studying ; Assessment	One course	Post class test, Mini-CEX assessments, Clinical critical thinking scale, semi-structured interviews		The cardiovascular instructional faculty used ChatGPT to: Develop simulation scripts – Tumbled clinical scenarios into animated vignettes, reviewed by instructors. Develop animations – ChatGPT created bilingual prompts for Midjourney to create imagery, subsequently edited into video. Build question banks – ChatGPT generated auto-created assessments (multiple choice, short answer) with answers and…	Final Scores - experimental group scored higher in: - Theoretical exam: 82.91 vs. 72.16 (p < 0.001) - Mini-CEX: 76.24 vs. 70.19 (p < 0.05) - Clinical thinking: 92.94 vs. 89.31 (p < 0.001) Satisfaction (n = 66): - Experimental group had significantly higher satisfaction in: - Teaching scene, individual participation, content, and overall experience (p < 0.05) Qualitative Themes: - Enhanced learnin…	- Small sample size - Older version of ChatGPT used (version 3.5)	Accuracy and reliability concerns Risk of academic dishonesty	Educational practice - Use ChatGPT to support lesson preparation to enhance clinical thinking and case analysis skills. - Use AI-empowered scenario-based simulation teaching mode in cardiovascular medicine practice teaching. Research - Larger sample size and longer duration - Enhance AI integration with teamwork and discussion components - Exploring AI reliability and student-AI interaction design	AI-empowered scenario-based simulation teaching method significantly outperforms traditional approaches by enhancing students' clinical skills, critical thinking, engagement, and long-term career readiness.
Zhang 2024	Exploring the reform of pharmacology curriculum based on ChatGPT	Xing Zhang, Yiwen Gao, Yulin Shao, Jian Wang, Yirong Li, Shanshan Li, Mingfeng Han	2024	Applied Mathematic and Nonlinear Sciences	Original	Text and opinion	China		Medicine	Pharmacology	Undergraduate		To explore the usage of ChatGPT to facilitate student learning, enhance learning capabilities, foster innovative thinking, increase classroom engagement, and improve the effectiveness of instructional delivery.	ChatGPT		Instructors; Students	Personalized learning ; Studying ; Assessment ; Evaluation	1 course	ChatGPT-generated quizzes, comparison tables, teacher review of questions and answers	Better understanding of pharmacology, improved critical thinking and self-learning, effective AI-based assessment and feedback	Pre-class preparation - students used ChatGPT to: - Clarify difficult concept and terms in pharmacology textbook, and ask comparative Q (pathogenesis theory, ED50 Vs LD50) Clinical case analysis - ChatGPT provided: - Simulated patient scenarios (e.g., HTN case) - Medication plans, mechanism of action, monitoring strategies - Drug comparisons (e.g., CCB vs. BB) Post-class extension: - Hypothetical…	ChatGPT effectively: - Clarified complex pharmacological concepts not well explained in textbooks. - Supported clinical reasoning through simulated case scenarios. - Enabled integration of fragmented knowledge across chapters. - Helped generate practice questions and facilitated personalized learning. - Provided meaningful feedback, enhancing both teaching quality and student comprehension. Compa…		Inaccuracies in the underlying database -May not encompass latest findings -Risk of overreliance -Students may struggle to recognize misleading or incorrect information	Educational - Scientific guidance and actively explore teaching techniques and learning abilities - Emphasis cultivating students higher-order thinking abilities, particularly interdisciplinary, critical, and creative thinking skills, to enhance discernment and prevent them from being misled by AI	ChatGPT can be integrated into pharmacology education to support pre-class preparation, case analysis, and assessment by providing clear explanations, clinical scenarios, and test questions. While ChatGPT enhances learning and teaching efficiency, there is a need for human oversight to address AI inaccuracies and prevent student over-reliance.
Zhang 2024	Exploring the Usage of ChatGPT Among Medical Students in the United States	Zhang J, Yoon C, Williams D, Pinkas A	2024	Journal of Medical Education and Curricular Development	Original	NA: cross-sectional	US	Albert Einstein College of Medicine and others (Multi-center)	Medicine		Undergraduate	131 medical students	To evaluated the frequency of ChatGPT use, motivations for use, and preference for ChatGPTover existing resources among medical students in US	ChatGPT		Students	NA	3 month (Aug- Oct 2023)	Questionnaire (14 Q)- 5 Likert scale	* For ChatGPT users: use frequency ->never to always * For non ChatGPT users: likelihood of using it * likelihood of using ChatGPT over existing medical education resources	NA	- 48.9%: have used ChatGPT * Frequency of use among ChatGPT users: - 56.3%: less than 1-2x/month. - 43.7%: weekly, several times per week, or daily - 39%: use ChatGPT more than 25% of their working time to learn new material. * Use purpose: - Most commonly used (more than 25% of their working time): a. 32.2%: assignment and take home quizzes b. 37.5%: writing (personal statements, proposals) c. 4…	1. low response rate (bc of high message burden, no incentives, and limited reminders) 2. distributed in 1 urban medical school (generalizability) 3. Questionnaire was not validated (generalizability) 4. assumption was made that user utilize ChatGPT3.5 (no differentiation between model was made) 5. survey (response bias)		Education: 1. technology related orientation programs that include training on effective AI interaction 2. educator should consider using ChatGPT in their curriculum Research - larger scale to explore national attitude - investigate differences of use among various aspects of medical school curricula - survey intern and residents - discuss how AI tools can be used productively, ethically, and leg…	ChatGPT is an increasingly popular resource among medical students for learning, writing, and assisting research. Many students prefer ChatGPT over other traditional resources such as professors, textbooks, and lectures				1. not sourced with most updated guidelines and protocol in medicine 2. student should learn to identify if the generated information aligns with current medical knowledge and practices (this level of competency is equivalent to physicians and researchers when evaluating scientific literature and trusted sources) 3. ethical consideration in medical education and healthcare-> risk of algorithm bia…
Zawiah 2023	ChatGPT and Clinical Training: Perception, Concerns, and Practice of Pharm-D Students	Zawiah M, Al-Ashwal F, Gharaibeh L, Farha R, Alzoubi K, Hammour K, Qasim Q, & Abrah F.	2023	Journal of Multidisciplinary Healthcare	Original	Cross sectional study	Jordan		Pharmacy		PharmD	211	To assess PharmD students perceptions, concerns, and experiences regarding the integration of ChatGPT into clinical pharmacy education	ChatGPT		Students	NA		Questionnaire	PharmD students perceptions, concerns, and experiences about integrating ChatGPT in clinical pharmacy education		* 68.2% had used AI before, and 68.7% knew about ChatGPT. * 65.9%: using ChatGPT for different clinical tasks could be helpful. * Benifit of ChatGPT: find treatment-related problems (57.3%), drug-drug interactions (54.5%), and bad drug reactions (50.2%). * Only 39.8%: it provide accurate info about clinical practice * Concerns: over-reliance(61.1%), inaccurate or irreliable (61.1%), might not giv…	* The effect of ChatGPT utilization by students on the accuracy of their clinical decisions or patient outcomes was not measured * convenience and snowball sampling techniques (selection bias) * Utilizing social media for participant recruitment (no response rate)	* Accuracy and reliability concerns * Hallucinations * Over-reliance * May not be able to understand the context of a particular situation or question * Limited scope * Bias in data * Lack of personal interaction and feedback * Trust and critical thinking concerns * Ethical concerns * Performance variation * Poor performance in drug-herb interactions	Policy: * universities and institutions should design strategies, policies, and specialized centers to regulate the use of this source of information and familiarize students with its limitations and ethical dilemmas that might be encountered Research: * Further research to optimize ChatGPTs effective integration	Utilizing ChatGPT in clinical training offers opportunities, but students lack of trust in it for clinical decisions highlights the need for collaborative human-ChatGPT decision-making
Yao 2024	Enhancing Empathic Communication in Healthcare Education Through Virtual Conversations: Leveraging Large Language Models for Real-Time Feedback	Yao H, De Siqueira A, Johnson M, Pileggi R, Blue A, Bumbach M, et al.	2024	Association for Computing Machinery Journals	Original	Non-randomised experimental study	USA	University of Florida	Nursing ; Dentistry		Undergraduate	72	To assess the impact of real-time, personalized feedback and suggestions generated by GPT-4 on improving verbal empathic communication skills during virtual conversations. Also, to explore users' perceptions of the trustworthiness and helpfulness of the feedback.	GPT-4 Turbo		Students	Evaluation; Feedback	During a virtual assignment	Participant self-reports on feedback accuracy and suggestion helpfulness (5-point Likert scale), and interaction data (duration, questions asked, empathic opportunities triggered).	Quality of feedback provided	System Overview • Virtual human learning system for empathic communication training. •Use GPT-4 for live feedback. • Focused on a virtual patient scenario with Juan Gomez. Virtual Patient Simulation • Juan Gomez a 50 years-old Hispanic male with facial injury, anxious demeanor, and odor of alcohol. Created with: • Daz 3D models 3D look. • Amazon Polly for speech. • Unity + LipSync Pro for animati…	Empathy Levels • Intervention Group (n = 32) • Total empathic responses: 290 • Empathy levels: • Level 0: 2 (0.7%) • Level 1: 51 (17.6%) • Level 2: 50 (17.2%) • Level 3: 112 (38.6%) • Level 4: 60 (20.7%) • Level 5: 15 (5.2%) • Level 6: 0 (0%) • Medium to high empathy (Levels 3-5): 66.6% • Control Group (n = 32) • Total empathic responses: 359 • Empathy levels: • Level 0: 13 (3.6%) • Level 1: 162 …	all dental student participants had met their nursing counterparts before interacting with the virtual patient and acquired extensive information about the virtual patient.	Credibility concerns Bias from positive feedback Strict in empathy evaluation Limited understanding of shared emotion No level-6 responses were identified, possibly indicating limitations in GPT-4's capacity to recognize or prompt the highest levels of empathic communication.	Educational Practice • GPT-4 offers online empathy training. • Use as a supplement or replacement for traditional instructor feedback. • Real-time AI feedback helps learners recognize empathic cues. • Need for more focused training since most responses show medium empathy. Research • Examine using a virtual educator instead of popup feedback. • Provide nonverbal empathy cues (facial expressions a…	Participants receiving GPT-4 feedback had significantly higher median empathy levels than those without feedback.
Yanagita 2024	Can AI Generated Clinical Vignettes in Japanese Be Used Medically and Linguistically?	Yanagita Y, Yokokawa D, Uchida S, Li Y, Uehara T, Ikusaka M	2024	Journal of General Internal Medicine	Original	Cross sectional study	Japan		Medicine		NA	3 physician	To evaluate the medical accuracy and grammatical correctness of AI generated clinical vignettes in Japanese and verified their usefulness	GPT-4-0613 (developed by OpenAI)	It is expected that GenAI can create high-quality clinical vignettes feasibly with minimal effort.	Instructors	Content creation	2023-06-01	scale (5-Likert)	The 3 physician evaluated the vignette in terms of: 1. medical accuracy-> having the 7 items (e.g. age, sex) 2. Japanese language accuracy-> grammatical and typographical errors, the relation between sentences is accurate - Each evaluator assigns a 5-point scale - The total score was 15 (combining the evaluator score) a. 13-15: sufficiently beneficial and immediately usable with minor revisions b…	- 202 cases were selected from the primary care disease groups (targeting level of junior family physician) 1. GPT was prompted "acting as, referencing abstracts presented at general medical conference, writtne in Japanese in 700 words) 2. 3 genereted clinicl cases were selected and entered again to GPT to standardize the output and control the AI biase 3. GPT genereted the 202 cases that include…	- GPT-4 created clinical vignettes for 202 disease - in all the 7 items specified were present * medical accuracy: - 58.4%: scored 13 point or above - 38.6%: 10-12 - 3%: 9 or below - Overall 97%-> usable with some modification * Japanese language accuracy: - 70%: 13 or above - 27.7%: 10-12 - 2%: 9 or below * Moderate positive correlation between medical accuracy and Japanese language accuracy * i…	1. Updates might occur to the used version of GenAI 2. No clear criteria for evaluation (assessed subjectively) 3. The GenAI (by design) can not create reproducible output 4. No standardized method for prompt 5. Accuracy is affected by the inputted content	1. copyright issue 2. medical accuracy of content	Research: 1. modify the prompt 2. instructing GenAI to revise specific point to ensure higher accuracy 3. regular assessment with new GenAI version 4. increase number of evaluators to improve validity	Creating clinical vignettes conventionally is an effort-intensive process; therefore, GPT usage can be expected to significantly reduce the required time investment. Thus, it can be used in continuing medical education and AI-assisted medical education for medical students. Further advancement in AI technology is expected to increase the cases accuracy			Generating clinical vignettes opens new opportunities for education	1. Ensuring high medical accuracy in generating vignettes-> insufficient information, missing physical examination, inappropriate tests, inadequate assessments, unnecessary medication, overdosing, and non-recommended management. 2. Discripancies between local guideline and international market (available medication dosage, in appropriate antibiotic recommendation bc of local resistance) -> could …
Yanagita 2024	Expert assessment of ChatGPT's ability to generate illness scripts: an evaluative study	Yanagita Y, Yokokawa D, Fukuzawa F, Uchida S, Uehara T, Ikusaka M	2024	BMC Medical Education	Original	NA	Japan	NA	Medicine		Undergraduate	3 physicians assess 184 diseases	To investigate that ChatGPT can create an illness script that contains sufficient information for medical students to learn about diseases	ChatGPT-4	The effortless creation of a typical illness script by generative AI could help the comprehension of key features of diseases and increase diagnostic accuracy	Instructors	Content creation	NA	- Scale 5-likerst scale for usefulness	- Evaluate the output if it reached the level required for graduating medical students * usefulness of the script: mean level at which each item contained the minimum amount of required information and would not cause inconvenience to a medical student learning to use the illness scripts for the first time - 5-likert scale, 1: not at all useful, 5: very useful - Each illness script score max 15 p…	- Diseases were selected from Japanese National Model Core Curriculum for undergraduate medical education and the primary care training program in Japan - Illness scripts for 184 diseases were generated using ChatGPT a. English names were entered into the prompt based on (ICD-11) b. prompt include: key element of the disease (pathophysiology, epidemiology, time course, signs and symptoms, diagnos…	- A: 56% of the scripts (mostly otorhinolaryngological and MSK) - B: 28.3% (highest in renal and urinary system) - C: 15.8%: (highest in CVD and psychiatric) = A+B-> 84% (indicating high accuracy) * Deficiencies identified within each component: a. Pathophysiology: - route of infection was incorrectly mentioned (e.g. droplet transmission of varicella) b. Epidemiology: - vague information: "Risk: …	1. GPT-4 was used newest model might provide a different outcome 2. absence of clear standard to evaluate illness script (this study relied on subjective evaluation) 3. utility was evaluated based on the potential benefit of illness scripts to medical students (no verifying the usefulness for educator or specialists)	1. Copyright concern 2. Content accuracy	Education: 1. illness scripts generated in this study can be used in the field of medical education in the future Research: 1. continuous evaluation with new model 2. verify the generated illness scripts usefulness for educators or specialists	useful illness scripts were seamlessly and instantaneously created using ChatGPT-4 by employing prompts appropriate for medical students. The technology-driven illness script is a valuable tool for introducing medical students to key features of diseases.				Restricting the word limit may have contributed to the challenge of providing detailed information, specifically cardiovascular (multifaceted assessments) and psychiatric conditions (variety of symptoms)
Yamamoto 2024	Enhancing Medical Interview Skills Through AI-Simulated Patient Interactions: Nonrandomized Controlled Trial	Yamamoto A, Koda M, Ogawa H, Miyoshi T, Maeda Y, Otsuka F, & Ino H.	2024	JMIR Medical Education	Original	Non-randomised experimental study	Japan	Okayama University	Medicine		Undergraduate	35	To investigate whether medical students interview skills could be improved by engaging with AI-simulated patients using large language models, including the provision of feedback.	GPT-4 Turbo		Students	Content Delivery ; Feedback	1 month	Pre-Pre-Clinical Clerkship (CC) OSCE, Questionnaire (SBT-QA10)	Primary: score on the pre-CC OSCE Secondary: Score on SBT-QA10	GPT-4 Turbo was integrated with the miibo platform and LINE app to simulate patient responses in medical interview training. Students interacted via chat with AI-simulated patients based on prepared cases covering 8 common symptoms. GPT prompts included case info, structure, and feedback, with emotional responses adjusting dynamically. All interactions were in Japanese. Students could practice re…	- Performance - the AI group scored significantly higher in medical interview assessments (summary evaluation score: 4.8 vs 4.5, P = .007; total score evaluation: 28.1 vs 27.1, P = .01). - SBT-QA10 result: - Students rated AI patient realism and emotional interaction highly. - Most found case difficulty appropriate and experienced manageable anxiety. - No significant changes pre- to post-training…	not randomized - Consent without genuine participation due to cultural factors - Small sample size - Only short-term, simulated outcomes assessed	Fabrication and inaccuracy risks - Inability to convey non-verbal cues - unnatural/ repetitive AI responses - technical glitches	Educational practice - use as supplemental tool with instructor oversight Research - long term evaluation and advancements in LLM technologies that could better recognize and process human emotions and sensory inputs.	Education on medical interviewing using LLM-simulated patients demonstrated superior educational effectiveness while maintaining safety.
Xu 2024	A Pilot Study of Medical Student Opinions on Large Language Models	Xu A, Piranio V, Speakman S, Rosen C, Lu S, Lamprecht C, et al.	2024	Cureus	Original	Cross sectional study	USA	University of Florida	Medicine		Undergraduate	102	To investigate how medical students are currently utilizing LLM-based tools throughout medical education and examine medical student perception of these tools.			Students	NA		Questionnaire	Students' opinions		Awareness and frequency of LLM use: - 102 students completed the survey (response rate: 15.4%). - All 102 students (100%) had heard of LLM-based chatbots such as ChatGPT, Bard, Bing Chat, and Claude. - 70 students (69%) reported using LLMs for medical-related purposes at least once a month. Perception of accuracy and future usage - Of those who used LLMs (70 students): - 54 students (77.1%) repor…	Small sample size and single institution Limited representation of third- and fourth-year clinical students. Generalizability is limited, especially to schools without AI instruction. Likely selection bias: all participants had heard of LLMs. The survey's neutral response option created ambiguity in interpreting data on LLM accuracy.	Hallucinations -Promprt sensitivity -Algorithmic Bias and outdated training data. -Significant variability in educational value due to inconsistent output. -Risk of overreliance -academic dishonesty and plagiarism -AI-detection tools can be easily evaded with minor edits to Generated text	Educational practice - AI tools like LLMs can be integrated into pre-clinical education effectively. - LLMs may aid in generating practice questions, peer learning, and clinical case discussion. - They can assist both students and educators in drafting materials and assessments. - LLMs could serve as simulated patients for clinical training. - Medical education should emphasize cautious, informed…	Medical students had a positive perception of LLM-based chatbots and reported they were likely to continue using them in the future. Previous AI knowledge and exposure correlated with more conscientious use of these tools such as cross-checking information; all respondents believed AI should be taught in the medical curriculum.
Wu 2025	Application of ChatGPT-based blended medical teaching in clinical education of hepatobiliary surgery	Wu C, Chen L, Han M, Li Z, Yang N, Yu C.	2024	Medical Teacher	Original	Randomised controlled trial	China	Guizhou Medical University,	Medicine	hepatobiliary surgery	Undergraduate	61 students	To apply ChatGPT in medical education to deliver personalized teaching content and learning guidance, along with real-time learning feedback, to foster deeper learning and reflection among students.	ChatGPT		Students	Personalized learning ; Studying	4 weeks	* learning ability and feedback questionnaire * theoretical and skills operation examinations (pre and post intervention)	* Student report the time required for pre-class preparation and post-class review * Objective evaluation: - assess clinical skill-> based on their performance in the process and content history taking, physical examination, initial diagnosis, differential diagnosis, treatment plan, and communication with patients - theoretical examination * Subjective evaluation (questionnaire) - teaching satisf…	Surgery internship * Control G: traditional teaching - teacher prepares material (select cases and create coursework) - In class: teachers delivered theoretical knowledge or conducted operational demonstrations, followed by Q&A, in groups discussion to organize knowledge about the cases consulting textbooks, reference books, and literature. - Ward Internship include: daily rounds, pt history, etc…	- SG higher results in experimental group for final exam score (86.4/100 Vs 77.8, p <0.001), critical skill (83.8 Vs 79.1, p=0.001), satisfaction (17.2 Vs 15.3. p <0.001), and teaching effectiveness (9.1 Vs 8.4, p <0.001) - studying time: pre-course preparation was SG higher in Exp. group, but SG shorter in the post-course preparation	small sample size, limited to a specific medical field		Research: 1. validate the method applicability across different medical discipline and educational institutions	integration of ChatGPT into hepatobiliary surgery education provide a high level of personalized learning and interactive experience that significantly enhances theoretical knowledge, clinical skills, and overall satisfaction suggesting a beneficial impact on their educational development			1. Improves students academic performance and cultivates their clinical skills and medical humanistic literacy
Worthing 2024	Surveyed veterinary students in Australia find ChatGPT practical and relevant while expressing no concern about artificial intelligence replacing veterinarians	Worthing K, Roberts M, Šlapeta J	2024	Vet Record Open	Original	Cross sectional study	Australia	The University of Sydney	Veterinary		Undergraduate	498 (100 responded)	To answer the following questions. (1) What are veterinary students' perceptions about the accuracy, relevance and practicality of ChatGPT output for students, veterinarians and pet owners? (2) How do veterinary students perceive the impact of AI on veterinary medicine? (3) Do perceptions about ChatGPT differ between students who have completed a critical analysis task and those who have not?	ChatGPT-3.5		Students	Studying		Questionnaire	Students perceptions	- Second-year Doctor of Veterinary Medicine (DVM2) students used ChatGPT (version 3.5) to generate a 400-word explanation of the pathogenesis of a veterinary pathogen. - Students then critically appraised ChatGPT's output as part of a summative group assignment, evaluating its accuracy, language, and relevance.	Survey participation - 100 students responded (20% response rate); 97 responses were analyzed. - DVM2 students made up 41% of the sample and were the most exposed to ChatGPT. Prior experience with ChatGPT - 77.3% had used ChatGPT before; DVM2 students had the highest usage (92.5%). - 100% of DVM2 students had ChatGPT discussed in their education vs. 53% of others. Knowledge gains - Most students …	Single-institution student population. Subjective interpretation of terms like "relevance" and "practicality." No free-text responses to elaborate on ChatGPT's usefulness. No data on students' current ChatGPT usage.	Inaccurate and misleading due to its authoritative tone and fake references. -its Accuracy in Veterinary Medicine lags behind human Medicine due to Limited literature. -Diagnostic quality depends on prompt quality. -AI cannot perform complex clinical reasoning or hands-on tasks.	Educational practice - Critical analysis tasks help students understand ChatGPT's strengths and weaknesses. - Assignments should include prior topic research to build student expertise. - Students should explore how prompt wording affects ChatGPT output. - Educators should address ChatGPT's tone and perceived accuracy. - Curricula should cover current and potential uses of AI in veterinary practi…	Over 75% of students used ChatGPT, finding it useful but often inaccurate. Critical analysis tasks improved their perceptions and understanding of the tool.
Wong 2024	Using ChatGPT in the Development of Clinical Reasoning Cases: A Qualitative Study	Wong K, Fayngersh A, Traba C, Cennimo D, Kothari N, Chen S.	2024	Cureus	Original	Qualitative research	USA	Rutgers New Jersey Medical Schoo	Medicine		Undergraduate	6 faculty in medicine (including the PI)	to highlight the advantages and pitfalls of using ChatGPT in the development of clinical reasoning cases for medical student education	ChatGPT-3		Instructors	Content creation	2024	Focus group (grounded theory)	* Focus group with the faculty - context: difficulty of ChatGPT, time spent - user experience: challenges, expectations - Meeting educator goals - overall * comparing ChatGPT cases to the cases used in the university (developed by faculty) * time needed to develop the cases	1. the faculty members were provided with the framework (learning objectives, age, chief concern, and end-of-case discussion questions) and objectives for 3 clinical reasoning cases (chest pain, joint pain, and fever) 2. Faculty were asked to use ChatGPT to create 3 cases to be used for first-year medical students 3. then they should assess the cases in terms of accuracy, conceptual design, and g…	- Total developed case: 15 - 5/6: perceived themselves as competent techno. user - 2/6: have use ChatGPT before - 5/6: would use it in medical education * Overall faculty experience: 3/5: ChatGPT meets their expected goals * Medical accuracy: - provided fairly accurate statement but could not clinically reason or build complexity. - not familiar with the mnemonic "CLODIERS" in the development of …	1. rapidly evolving technology-> result might not be valid with new versions 2, qualitative studies do not provide a statistical power (less generalizable) 3. single institution (other may have different experiences or goals)	- unable to clinically reason or build complexity - wrong interpretation of some mnemonic - Some inconsistency in the developed cases - limited ability to develop a robust differential diagnosis, providing a very basic assessments for the developed case - provide simplistic cases, and faculty fail to coach it to expand the case details (all fail to get ChatGPT to add complexity to the cases) - ne…	Education: - educator need to develop a framework that can be easily translatable into simple prompts that ChatGPT can understand Research: - Assess ChatGPT ability to avoid bias and recognize possible risks and misinformation.	there is value in using ChatGPT to develop curricular content, especially for clinical reasoning cases, but it needs to be comprehensively reviewed and verified. Ultimately, ChatGPT was able to help create a baseline case that authors can heavily edit to meet the needs of the curriculum	- 1 faculty encountered resistance while interacting with ChatGPT->ChatGPT stopped providing specific values for the lab results section, stating that [it] would be happy to interpret any real-life lab results if provided - in the middle of the interaction, ChatGPT seemed to believe that the case being created was a real patient and was interested in interpreting results to help make a diagnosis.…
Weidener 2024	Artificial Intelligence in Medicine: Cross-Sectional Study Among Medical Students on Application, Education, and Ethical Aspects	Weidener L, Fischer M	2024	JMIR Medical Education	Original	Cross sectional study	Germany, Austria, and Switzerland		Medicine		Bachelor, Master	487	To explore how medical students from Germany, Austria, and Switzerland perceive the use of AI in medicine and the teaching of AI and AI ethics in medical education in accordance with their use of AI-based chat applications, such as ChatGPT			Students	NA		Survey			Demographics and Educational Background: * The majority of students were women (55.4%) and aged 20-25 (61.8%), primarily studying in Germany (60.7%) * Majority (87.2%) had received ethics education, only 5.3% had AI education and 4.3% had AI ethics education within their curriculum. * Students with previous ethics education showed increased awareness of ethical AI challenges and a stronger belief…	* Risk of selection bias * Survey measured only students perceptions rather than their actual competencies in AI and ethics * limit the generalizability- response rate was suboptimal * Sample limited to German-speaking students * Cultural attitudes toward AI could vary * Risk of recall bias, misunderstanding of questions, or social desirability bias		Educational: Integrate AI and AI ethics into medical curricula to prepare future professionals. Hands-on AI experience boosts ethical awareness—include practical training. Research: Expand to multinational studies for broader insights.	The study provides a valuable understanding of the perceptions and experiences of medical students in Germany, Austria, and Switzerland regarding the application of AI in medicine, and its role in medical education				Possibility of discrimination due to biases in the data used for training or effects on patient autonomy
Wang 2024	The impact of using ChatGPT on academic writing among medical undergraduates	Wang J, Liao Y, Liu S, Zhang D, Wang N, Shu J, & Wang R.	2024	Annals of Medicine	Original	NA/ Cross sectional study	China	Central South University	Medicine		Undergraduate	128 third year med students	To elucidate the influence of ChatGPT on the efficiency and quality of paper writing among medical students, while also evaluating students attitudes towards its use in academic writing	ChatGPT		Students	Academic writing	May-Jun 2023	Questionnaire, EASE (European Association of Science Editors) guided rubric	Quality of academic writing (systematic review papers), Students attitude and ChatGPT usage	Students who used ChatGPT in their assignment used it at their own discretion.	Participants - ChatGPT group - 33 students (25.8%) used ChatGPT. - Control group - 95 students (74.2%) did not use ChatGPT ChatGPT users statistically significantly had: - More frequent daily technology use and greater prior experience with ChatGPT (p < 0.05) - Finished faster (p= 0.04) - Total article quality score was higher (p< 0.001) - Improvements in - completeness (p= 0.03), credibility (p=…	1. single centre 2. Could not group Students into AI assisted, purely AI Generated, purly human written 3. Could not rule out if some Students used other AI software 4. Plagiarized content from English literature could not be identified (papers were in Chinese) 5. questionnaire design was not comprehensive 6. No direct comparison of manual and ChatGPT assisted referencing	content inaccuracy -Lack academic depth -plagiarism risks -Risk of overreliance -technical challenges -Variable outcomes depending on user skill -Ethical problems - Network security risks	Educational practice - Integration of AI tools into curriculum design for improving writing outcomes - Teachers should provide proper guidance for students on the appropriate use of AI writing tools - Use of AI to support non-native English speakers Policy - Developing policies and guidelines for using AI in academic work Research - Multi-center studies - More thoroughly evaluate the factors infl…	Integrating ChatGPT in medical academic writing, with proper guidance, improves efficiency and quality.
Veras 2024	A mixed methods crossover randomized controlled trial exploring the experiences, perceptions, and usability of artificial intelligence (ChatGPT) in health sciences education	Veras M, Dyer J, Shannon H, Bogie B, Ronney M, Sekhon H, et al.	2024	Digital Health	Original	Randomised cross-over controlled trial	Canada	Carleton University	Health science		Undergraduate	27	To assess the usability and effectiveness of ChatGPT when juxtaposed with conventional online tools, including supplementary assistant tools, in an undergraduate health sciences education course and explore the perceptions of student users regarding the advantages, challenges, and ethical considerations associated with the integration of ChatGPT within their education.	ChatGPT 3.5		Students	Studying	6 days for each intervention and 21-day washout period.	Questionnaire and focus groups	Usability of ChatGPT-3.5 and students' perceptions/experiences	Students were assigned to use ChatGPT-3.5 as their primary tool for completing a learning assignment during one phase of a crossover randomized controlled trial. This was contrasted with a control phase where students used conventional online tools (non-AI). Guided interaction - participants received two specific guides for using ChatGPT-3.5: - How to interact effectively - tips such as providing…	Usability Scores - ChatGPT-3.5 had an average System Usability Scale (SUS) score of 67.29 (SD = 9.67), while conventional tools scored 60.10 (SD = 12.19). - Both scores fall in the marginally acceptable usability range (50-70). - The difference in overall usability between ChatGPT-3.5 and conventional tools was not statistically significant (p = 0.055). Significant Item-Level Differences: - Quest…	- Small sample size - Short term focus - Over 80% were females - Self reported data	Ethical concerns -Accuracy & reliability concerns -Impersonal nature -Usability limitations -academic integrity risks	Educational practice - Students should develop judgment skills regarding legal and ethical issues associated with AI use - Institutions should develop structured practices for integrating AI tools like ChatGPT into education - Accountability must span from students to educators and institutions for responsible AI use Policy - Institutional policies, procedures, and regulations to define proper AI…	ChatGPT-3.5 offers greater usability and educational benefits in studying for health sciences students compared to traditional tools, concerns about reliability, academic integrity, and the absence of clear policies highlight the need for a structured framework to guide its responsible integration into education.	ethical concerns around inaccurate information, risk of bias, plagiarism and transparency issues, and data privacy and security			unclear legitimacy due to lack of source transparency, occasional inaccuracies, inappropriate complexity levels, and impersonal, robotic writing styles.
Vaughn 2024	Enhancing Healthcare Education: Leveraging ChatGPT for Innovative Simulation Scenarios	Vaughn J, Ford S, Scott M, Jones C, & Lewinski A.	2024	Clinical Simulation in Nursing	Original	NA	USA		Nursing		NA	18 total reviewers: 3 adult health nursing experts, 9 simulation design experts, and 6 simulation operations experts.	To determine if ChatGPT could create accurate and realistic simulation scenarios efficiently to assist faculty in healthcare education	ChatGPT		Instructors	Content creation		Questionnaire		ChatGPT was asked to generate 5 simulation scenarios, topics included a patient experiencing; (a) new onset gestational diabetes, (b) an anaphylactic airway emergency, (c) symptoms of congestive heart failure (CHF), (d) symptoms of pnemonia, and (e) symptoms of stroke	Realism and Detail: * Scenarios had enough information, albeit incomplete information (i.e., without PMH and HPI information). Reviewers generally enjoyed the unexpected detail being so much. * Efficiency: Creation of five scenarios took under 15 seconds per scenario. * Structure: Titles, objectives, and debriefing were included in all the scenarios. Three out of five scenarios had prebriefing. P…	* Small sample size of reviewers- limit generalizability * No other interprofessional expert reviewer	Missing information Inconsistent output Lack of specificity Outdated information Restrictions on Information Limited understanding of simulation/disease management Inability to access proprietary information Potential for erroneous information/biases		ChatGPT has a large volume of information to draw from, can rapidly generate scenarios, easily accessible, user-friendly, and inexpensive
Uribe 2024	Artificial intelligence chatbots and large language models in dental education: Worldwide survey of educators	Uribe S, Maldupa I, Kavadella A, Tantawi M, Chaurasia A, Fontana M, et al.	2024	European Journal of Dental Education	Original	Cross sectional study	United States, Chile, France, United Kingdom, Argentina, Colombia, Latvia, Brazil, Lithuania, Mexico, Spain, India, Venezuela		Dentistry		NA	428	To explore dental educators' perceptions of AI chatbots and large language models, specifically their potential benefits and challenges for dental education.			Instructors	NA		Questionnaire	Educator perceptions		Background information - 428 respondents (28% response rate) from 66 countries, primarily the U.S., Chile, and Egypt. Most were experienced educators (median age 45, with 16 years in education), mainly professors (70.8%), with specializations in paediatric dentistry, public health, and general dentistry. AI Awareness and Use - Median familiarity with AI tools was moderate (3/5). - About 31% had u…	Self-selection Bias -Preliminary insights -Limited pilot panel -short survey -non-probability sampling -No longitudinal follow up	Risk of overreliance - inaccuracy, Hallucinations and misinformation -Lack context comprehension and Limited scope for complex queries -Inability to learn from interactions -Ethical and privacy concerns -Potential academic dishonesty	Educational Practice: - Addition of AI literacy and ethics to dental curricula. - Utilization of interactive AI tools (e.g., role-playing, peer evaluation). - Foster critical thinking via AI-assisted learning. - Provide personalized AI-driven student support. Policy: - Develop guidelines for ethical AI use. - Preserve patient confidentiality through AI policies. - Set safe chatbot use in educatio…	This survey highlights dental educators' cautious optimism about AI chatbots like ChatGPT, emphasizing their potential to transform dental education by enhancing critical thinking and aligning with patient-centred care provided that implementation challenges, faculty concerns, and evaluation standards are effectively addressed.	Resistance to change, fear of misuse, cost and accessibility, lack of validity, reliability and evidence, human factors and mindset, ethical concerns, technological limitations Lack of support or training, doubted AI chatbots could replace traditional teaching, and questioned chatbots' ability to assess students' skills.
Unlu Bidik 2025	Theoretical and Clinical Learning Experiences and Expectations of Midwifery Students Using the Artificial Intelligence Tool ChatGPT: A Qualitative Study	Bidik N,	2025	European Journal of Education	Original	Qualitative research	Turkey	Sakarya University	Midwifery		Undergraduate	17	To investigate the learning experiences and expectations of midwifery students who use ChatGPT in their theoretical and clinical education.	ChatGPT		Students			Interviews	Students learning experiences and expectations		Theme 1: The role of ChatGPT in midwifery education 1.1 Reasons for use: - Used for learning medical terminology, diseases, medications. - Helpful in preparing assignments, care plans, and presentations. - Also used for non-academic purposes (e.g., poetry, Photoshop, general culture). 1.2 Advantages of use: - Saves time and provides quick access to information. - Makes learning easier and more pr…	Students had Only short-term experience with ChatGPT, so findings may not reflect long-term use. - Ongoing updates to AI tools may change their features, making current limitations and concerns subject to future revision.	- May give false, inconsistent, or outdated information. - Provides different answers to the same question. - Lacks professional medical language. - Does not cite sources, reducing reliability. - Raises plagiarism and cheating concerns. - May compromise user privacy and data security.	Educational practice - AI can enhance learning through simulations and virtual cases. - Supports skill development, confidence, and communication. - Makes theory more practical and accessible. - Aids foreign language and patient communication. - Use plagiarism detection tools with AI-assisted work. Research - Reassess ChatGPT impact after full integration into education. - Study effects on learni…	This study highlighted midwifery students' use of ChatGPT in both theoretical and clinical education, noting its benefits in quick information access and learning support, alongside concerns about accuracy and data privacy. The integration of AI, especially through simulations and virtual cases, is expected to enhance learning, skill development, and confidence, with future research recommended p…
Tseng 2025	Exploring artificial intelligence literacy and the use of ChatGPT and copilot in instruction on nursing academic report writing	Tseng L, Huang L, Chen W	2025	Nurse Education Today	Original	NA: Non-randomised experimental study	Taiwan		Nursing	Writing Case Reports and Seminars	Undergraduate	203 senior nursing students	to investigate the effectiveness of AI literacy and the application of ChatGPT and Copilot in academic nursing report writing.	ChatGPT and Copilot	Enhancing AI literacy can promote understanding and application of technology, increase autonomy and empowerment, deepen ethical considerations, support adaptation to future workplace demands, foster social participation and civic responsibility, and encourage continual learning and personal growth.	Instructors; Students	Content creation; AI literacy	18 weeks	Meta AI Literacy Scale (MAILS)(5-likert scale) - written assignment: grading and written comment adhere to Case Report Scoring Standard	1. MAILS assess AI Literacy, Create AI, AI Self-Efficacy, and AI Self-Competency - intervention group: pre- and post-intervention - control group: at the beginning only 2. summative assessment-> individual and group evaluation - at the end of the term student write a complete case report assigned by instructor in class 3. Then student were divided into 6 groups and they presented their work as a …	- Experimental group (2 classes)-> received AI concept education using ChatGPT to generate examples and Copilot search in academic reports (by instructor)+ student were allowed to use ChatGPT and Copilot to draft and refine their case report - Control group (2 classes)-> taught using traditional method * Throughout the course, all the students were required to complete teacher-assigned case repor…	* MAILS survey: Experiment group Vs control group - SG improvement in AI literacy (in all components) a. highest score: AI literacy average score (4.28)= high level of student proficiency in AI b. lowest score: create AI (3.19)= greater variation in student performance c. AI self efficacy (3.68)= students felt confident in solving AI-related problems and learning new AI skills. d. AI Self-Compete…	1. single institution (generalizability) 2. factors that may influence outcomes were not explicitly considered, including technological experience, individual learning styles, self-directed learning preferences, and prefer­ences for structured learning environments (affect student engagement with AI)	1. ChatGPT have limited ability to accurately generate nursing diagnoses in alignment with NANDA (North American Nursing Diagnosis Association) International Nursing Diagnose 2. the suggested interventions lacked the specific details and professional case-specific judgment 3. AI can complicate the development of coherent logical connections in reports 4. weaken clinical judgment	Education: 1. Students guidance to use AI as a supplement. 2. Teach AI outputs' critical evaluation in clinical reasoning. 3. Develop AI literacy in patient care for responsible use. 4. Integrate AI courses into nursing programs. 5. Train in technical skills, critical thinking, and ethics. 6. Support ongoing AI training for professionals. Policy: - Place clear AI guidelines with teacher supervisi…	This study introduced a 4-h AI concept course and the application of AI tools throughout the semester, and this approach was found to enhance AI literacy and learning outcomes in the students. However, AI-assisted report writing often resulted in poor logical coherence and that the resultant reports lacked professional and individualized nursing interventions. Therefore, AI is recommended to be u…
Tran 2024	Visual narratives in nursing education: A generative artificial intelligence approach	Tran L, Tung N, Macalinga E, Tang A, Woo B, Tam W.	2024	Nurse Education in Practice	Original	Text and opinion	Vietnam	RMIT University	Nursing		Undergraduate		To investigate the incorporation of visual narratives, such as comics and graphics, into nursing education using Generative Artificial Intelligence (GAI) models like DALL-E.	DALL-E on ChatGPT		Instructors	Content creation			Educational content	The authors used DALLÂ·E 3 to generate visual illustrations (image) for various nursing education topics. Below are the prompts and their corresponding educational applications: 1. Addressing Sensitive Topics: Bullying in Nursing Education - Prompt: nurse emerge from shadow after being builled-- Purpose: to depict resilience and empowerment after bullying 2. Pathophysiology: Cardiovascular Risks …	1. Generative AI (DALLÂ·E 3) successfully created educational visuals - generated images were relevant to various nursing education themes, such as bullying, pathophysiology, and clinical research. - The tool was able to visually depict abstract and sensitive topics, like empowerment after bullying, in a way that resonated with educational objectives. 2. Illustrations enhanced explanation of comp…	- Text generated by DALLÂ·E may contain inaccuracies (e.g., spelling errors). - Requires manual editing and review. - Reliance on additional software (e.g., Photoshop) for final usability.	Inaccurate or misleading text -Requires human editing -Risk of miscommunication if visuals are not reviewed carefully -design limitations still exist despite automation	Educational practice 1. educators without design expertise can use it to create teaching visuals easily, saving time and effort. 2. Visuals can be used to enhance the delivery of complex concepts, support active learning, and improve retention. - Engaging with GAI tools in a co-pilot manner and adopting an interactive approach Research - Evaluate the accuracy, effectiveness, and educational impac…	GAI models like DALL-E offer promising solutions for enhancing visual storytelling in nursing education. However, their effective integration requires a collaborative approach, to mitigate potential drawbacks.
Totlis 2023	The potential role of ChatGPT and artificial intelligence in anatomy education: a conversation with ChatGPT	Totlis T, Natsis K, Filos D, Ediaroglou V, Mantzou N, Duparc F, et al.	2023	Surgical and Radiologic Anatomy	Original	Qualitative research	NA		Medicine	Anatomy	Undergraduate		To determine ChatGPT's capabilities and potential for use in anatomy education (AE) and anatomy research (AR).	ChatGPT-4		Researcher	Content creation; Content Delivery ; Assessment		Qualitative content analysis, expert review/commentary	Quality of ChatGPT anatomy responses	An interview-style session was conducted where ChatGPT-4 was prompted with a variety of questions related to anatomy education and research. Types of prompts given to ChatGPT-4 - Terminology clarification - asked which anatomical term is correct (e.g., Sacrotuberous ligament vs. major ischiosacral ligament). - Quiz generation - asked ChatGPT to generate multiple-choice quizzes for medical student…	Capabilities demonstrated - ChatGPT accurately described detailed anatomy topics such as branches of the axillary artery and anatomy of the stomach. - It generated multiple-choice and matching quizzes with varying difficulty for medical students. - Provided clinical relevance explanations, e.g., about the Arcade of Frohse and radial nerve relationships. - Recognized anatomical variations (e.g., a…	Explored Limited anatomical topics - the chatbot's database is continuously updated, which retrains the Model and May lead to subtle changes in its responses Over time.	- Cannot provide images - Does not provide citations - Lacks knowledge of research data published after its last update in September 2021	Educational practice - Use AI to enhance student engagement and interactivity, support for learning complex concepts, as a study aid with structured content, for assessment support through quiz generation Research - Future research could provide guidelines for the optimal use of ChatGPT-4 in ME	ChatGPT-4 shows promise as an interactive tool in anatomy education by enhancing student engagement, offering structured explanations, quizzes, and summaries, and supporting clinical understanding while serving as a complement, not a replacement, for human educators.
Tomova 2024	Leveraging large language models to construct feedback from medical multiple-choice Questions	Tomova M, Atanet I, Sehy V, Sieg M, Marz M, Mader P.	2024	Scientific Reports	Original	Mixed Method	Germany		Medicine		Undergraduate	7	To evaluate the capabilities of LLMs (ChatGPT 4.0 and Bing Chat using GPT-4) in generating content-based feedback for medical examination Progress Test Medizin (PTM) questions.	ChatGPT 4.0 and Bing Chat (Copilot)		Instructors	Feedback		Data analysis and questionnaire	Quality of LLM-generated content-based feedback	Prompt used to generate the content based feedback were - Here is an exam question that reads (question enters) - Importnant topics must be extracted from the exam question in the form of a list. The topics must be ordered by importance, and it is important not to reveal much about the exam question. Here is the results of the extract (example of the expected output) - How will the list look like…	Data analysis of AI generated feedback - ChatGPT 4.0 generated slightly longer outputs (avg. 41.81 words) than Bing Chat (avg. 40.23 words). - Cosine similarity scores between models - topics only: ~45%, subtopics only: ~55%, topics + Subtopics: ~61% - In six question pairs with <40% similarity, both models covered the same medical topic but varied in specificity (e.g., different emphasis in thyr…	- survey (subjective) - Small sample size (generalizability). - Used only 18 out of 200 PTM questions, reducing coverage. - Risk of hallucinated. - No test of consistency for repeated prompts (intra-model comparison). - Results depend on specific LLM versions, which may quickly become outdated. - Sometimes LLMs misinterpreted question intent.	ChatGPT 4.0 - some cases placed the key content in the subtopic instead of as a main topic, led to lower prefernce score Bing - slightly lower usefulness scores, suggesting less precision or relevance in certain topic areas. General - Misalignment with question intent - Require human review - Inconsistent emphasis and order of topics/subtopics despite similar prompts. - Hallucination risk	Educational practice - Helps students identify knowledge gaps by linking answers to specific topics/subtopics. - Supports revision without revealing full reused questions. - Saves educator time by generating reusable feedback. - Useful in settings with limited teacher availability or online learning. Research - Test impact on student performance and motivation. - Refine prompts for better alignme…	LLMs can generate content-based feedback from PTM questions, marking the first automated generation of feedback for multiple-choice PTM questions.
Thomae 2024	Integration of ChatGPT Into a Course for Medical Students: Explorative Study on Teaching Scenarios, Students' Perception, and Applications	Thomae AV, Witt CM, Barth J	2024	JMIR Medical Education	Original	Mixed Method	Switzerland	University of Zurich	Medicine		Undergraduate	52	To investigate the feasibility of integrating ChatGPT into teaching units and to evaluate the course and the importance of AI-related competencies for medical students	ChatGPT 3.5		Instructors	Content creation; Content Delivery	one semester	Questionnaire and in-class discussions	Satisfaction, learning progress, applicability, quality of AI-generated content	Placebo Control Condition - Students developed a placebo control design in groups. - Their solutions were then compared to a version generated by ChatGPT. - In plenary, students critically appraised the AI-generated suggestion, discussing its strengths and limitations. Expectations - Four animated videos were created to influence students' expectations about acupuncture. - One of the videos was b…	Participants - 43% had little or no prior experience with AI; 23% were frequent users. Overall Evaluation of AI Integration - High satisfaction with ChatGPT in teaching (Median: 5.12/6). - High perceived learning progress (Median: 4.37) and applicability (Median: 4.75). - Strong correlations (0.5- 0.6) between satisfaction, learning progress, and applicability. - Openness to digital innovation wa…	Limited Generalizability -Only Small group of Students and one type of genAI used -Self-reported data -Instructors used ChatGPT not the Students - Narrow scope, Only medical Students	ChatGPT-Generated text (read by artificial voice) was less persuasive than human-delivered content -data privacy concerns -prompt dependency -Lack of empathy	Educational practice - Integration of AI-related competencies into medical curricula Research - Investigate facilitating and impeding factors of AI integration among students	According to the evaluation of medical students, integration of ChatGPT into an existing course is highly appreciated and enhances the learning experience.
Teckwani 2024	Accuracy and reliability of large language models in assessing learning outcomes achievement across cognitive domains	Teckwani S, Wong A, Luke N, & Low I.	2024	AJP Advances in Physiology Education	Original	NA	Singapore	National University of Singapore	Sports physiology		Undergraduate	40	To evaluate the accuracy and reliability of LLMs in evaluating the achievement of learning outcomes across different cognitive domains in a scientific inquiry course on sports physiology.	GPT-3.5, GPT-4o, Gemini		Instructors	Evaluation	1 year	Mean scores and paired student's t test	Accuracy, reliability and interrater agreement between LLM and human	The AI models (GPT-3.5, GPT-4o, and Gemini) were prompted using grading rubrics . Prompt include: assignment instructions, student written response, detailed rubrics outlining performance levels and scoring criteria. Each student assignment was graded twice by LLM using the same prompt for consistency and reliability testing.	- Gemini's scores closely matched human graders, while GPT-4o graded higher and GPT-3.5 graded lower. - Interrater agreement: human graders 80%, Gemini 71%, GPT-4o 49%, GPT-3.5: 40% - Correlation (reliability within models): human graders r = 0.936, Gemini r = 0.672, GPT-3.5 & GPT-4o no correlation - Category-level reliability: a. human graders: strong agreement in all categories b. Gemini: best …	Same prompt used for all LLMs (limited performance of GPT due to lack of customization), subjective rubrics, future LLM updates could change outcomes.	Difficulty with higher-level cognitive evaluations Prompt sensitivity Lacked specialized training for scientific inquiry tasks Limited reliability	Educational practice: - Task-specific LLM training (e.g. customized GPTs for grading). - Improving grading reliability through clearer rubrics and better LLM prompting. Research: - Further studies on customized LLMs for grading. - Evaluation across Bloom taxonomy levels.	LLMs show potential for grading but dont yet match human reliability, especially for complex tasks. Gemini performed best, but all models need further refinement and training for accurate educational assessment use.				Highly sensitive to prompts
Tao 2024	Utilization of, Perceptions on, and Intention to Use AI Chatbots Among Medical Students in China: National Cross-Sectional Study	Tao W, Yang J, Qu X	2024	JMIR Medical Education	Original	Cross sectional study	China		Medicine		Undergraduate, Master, Doctor	693	To explore the utilization of, perceptions on, and intention to use generative AI chatbots among medical students in China, using the Unified Theory of Acceptance and Use of Technology (UTAUT) framework			Students	NA		Questionnaire	Utilization of, perceptions on, and intention to use generative AI chatbots		* Perceptions and Intentions: Chinese medical students view AI chatbots favorably and intend to use them. 81.63% of the respondents indicated an intention of 3 or higher, meaning they intended to implement the technology within the next two months. The mean score on the Behavioral Intention (BI) scale was 3.26 on a 5.00 scale * Actual Adoption: There is intention action gap even with high intenti…	* limited generalizability- participants are primary from Sichuan province * Longitudinal effect not measured	* Risks of data privacy breaches * Risks of misdiagnosis or underdiagnosis * They may potentially lead to the degradation or unemployment of medical professionals * They may potentially reduce the personal touch and humanization of health care services	Educational practice: * Efforts must be directed towards improving Facilitating Conditions (FC) and leveraging Social Influence (SI) to ease the application of AI chatbots, rather than solely focusing on performance benefits. * Integrated access, training, and IT support must be provided. * Peer usage examples can facilitate the transformation of well-intentioned behavior into use. * Open and res…	Students have positive perceptions and strong intentions to use chatbots, primarily influenced by social influence and facilitating conditions rather than performance expectancy and effort expectancy	Inadequate technical infrastructure and lack of support
Svendsen 2024	Short-term learning effect of ChatGPT on pharmacy students' learning	Svendsen K, Askar M, Umer D, Halvorsen K	2024	Exploratory Research in Clinical and Social Pharmacy	Original	Randomised controlled trial	Norway	The Arctic University of Norway	Pharmacy		Undergraduate & Master	31 students	To investigate the direct short-term learning effect of using ChatGPT by pharmacy students.	ChatGPT-4.0		Students	Studying	45 minutes (learning period)	Knowledge test (pre and post-learning), questionnaires	Effectiveness of learning with ChatGPT	The intervention group (n = 15) were allowed to use all study tools and ChatGPT (ChatGPT 4.0 provided as a privacy enhanced version from the university named ChatUIT) The control group (n = 16) could use all study tools, except ChatGPT.	Knowledge test results - Post-test: significantly higher in ChatGPT group Vs control before adjusting for pre-test scores - mean scores (7.7 Vs 5.9, p = 0.041) (unadjusted) - After adjusting for pre-test scores: NSG (p = 0.085) - A linear regression model adjusting for pre-test scores, change scores, age, and last grade showed the ChatGPT group scored +0.521 points higher, but the result was not …	- not powered to detect a statistically Significant effect. - No long - term assessment of knowledge retention. - Small sample, single institution (generalizability) - No specific effects was measured. - Possible unmeasured confounders.	- Constantly evolving →findings May become outdated -Previously outperformed by Students in some areas (e.g., pharmacotherapy) -risks of overreliance -academic integrity issues	Educational practice - educate student about the basic use of ChatGPT and provide a specific guidance on its use in each field/ program Research - Conduct larger, multicenter studies. - Explore long-term learning impacts. - Test varied approaches to using ChatGPT. - Study effects across different student backgrounds and experience levels.	This study was not powered to measure a statistically significant effect of ChatGPT on short term learning, but the results indicate that there might be a potential for positive effects of ChatGPT on learning outcomes in pharmacy students
Summers 2024	Navigating challenges and opportunities: Nursing student's views on Generative AI in higher education	Summers A, Haddad ME, Prichard R, Clarke KA, Lee J, Oprescu F	2024	Nurse Education in Practice	Original	Qualitative research	Australia	University of the Sunshine Coast	Nursing		Undergraduate	13 students enrolled in courses that allow using GenAI	To explore the perspectives of nursing students regarding the application and integration of GenAI tools in their studies.			Students	NA		semi-structured interview	student perception regarding GenAI application and integration in nursing education		6 themes 1. educational impact of AI tools * Positive: - help with understanding, provide summary of concept, provide alternative perspective, alternative way to learn (e.g. diagram, videos, animation), use it to double-check the understanding. - improve efficiency in: help with grammar, proofreading, help overcome language barrier, save student time of translation and proofreading, finding and a…	sample size		Research: Investigate GenAI adoption in different generation for nursing education Preform in-depth analysis of student views on ethical vs unethical AI use Examine useful applications of GenAI in nursing education Expand studies with larger, more diverse samples Educational Practice: Develop strategies for GenAI integration that are generation-specific Focus on ethical implementation of GenAI in…	While some participants highlighted the positive aspects of generative AI, there remains a lack of understanding and regulation concerning how these positive aspects can be effectively used to demonstrate knowledge acquisition in nursing education. un general, nursing students expressed more unfavorable views about the use of generative AI than favorable views.				1. GenAI misses the holistic approach of nursing 2. lead to focusing more in the screen and not fully engaging with pt 3. does not have the same level of empathy as nurses 4. pt trust human more than robot in providing care 5. Nursing education relies on experience, which cannot be gained from GenAI 6. using AI bypass learning 7. promotes lazier learners 8. reduces critical thinking 9. lead to co…
Sridharan 2024	Artificial intelligence and medical education: application in classroom instruction and student assessment using a pharmacology & therapeutics case study	Sridharan K, Sequeira R.	2024	BMC Medical Education	Original	Cross sectional study	Bahrain	Arabian Gulf University	Medicine	Pharmacology & Therapeutics	Undergraduate		To explore the utility of three AI platforms to identify specific learning objectives (SLOs) related to pharmacology discipline in the management of hypertension for medical students at different stages of their medical training.	Sage Poe (Now Assisstant by Quora) Claude-Instant, ChatGPT 3.5		Instructors	Assessment	Apr-Aug 2023	Preliminary conceptual framework evaluated based on	Utility and content validity of AI-generated assessment item - The preliminary conceptual framework evalute the items based on Technical accuracy, Comprehensiveness, Appropriateness to education level, Presence of construction defects	Chatbots were requested to generate SLOs, A-type MCQs, integrated case cluster MCQs, integrated SAQs, and OSPE test items in the domain of systemic hypertension related to the P&T discipline. 1. Specific learning objectives - Asking AI to generete learning obj in pharmacology releated to anti-HTN for undergraduate student furing their pre-clerkship phase and at time of graduation 2. A-type MCQs -…	Specific Learning Objectives (SLO) 1) Pre-clerkship phase - Consistent across AI platforms; used Blooms verbs: describe, explain, recognize, discuss, identify. - Followed SMART criteria; focused on foundational pharmacology. - Topics: drug classes (per JNC), MOA, PK/PD, AEs, indications, contraindications, dosage, monitoring, mono/combination therapy- 2) Graduation level - Focused on clinical app…	- single case (hypertension) in one discipline (Pharmacology), limiting generalizability. - Did not test AI outputs on students, so difficulty/discrimination indices were not evaluated. - Findings may not apply to non-core topics, other disciplines, or region-specific disorders. - Only text-based assessments were explored; flowcharts, figures, and procedural tasks were excluded. - Did not examine…	* ChatGPT - Frequently included "None of the above" in MCQ options - a construction flaw. - Required faculty review for ensuring content validity. - Needs validation across more disciplines and curricula types. * Sage Poe - Had errors in differentiating ACEIs and ARBs, indicating content confusion. - Did not provide OSPEs for pre-clerkship queries (missing response). - Outputs were sometimes defi…	Educational practice - Train faculty in AI technology-assisted teaching and learning - AI tools can be useful for imparting the core knowledge and skills related to Pharmacology and Therapeutics to undergraduate medical students. - AI tools are potentially useful adjuncts to optimize instructional methods, test blueprinting, test item generation, and guidance for test standard-setting appropriate…	AI-generated outputs aligned with key pharmacology domains and learning stages but varied in quality and accuracy. Despite some flaws, their use of clinical vignettes and model answers shows promise for supporting instruction and self-study.
Sreedhar 2024	Comparing Scoring Consistency of Large Language Models with Faculty for Formative Assessments in Medical Education	Sreedhar R, Chang L, Gangopadhyaya A, Shiels PW, Loza J, Chi E, et al.	2024	Journal of General Internal Medicine	Original	Cross sectional study	USA	University of Illinois	Medicine		Undergraduate	111 pre-clinical students	To explore the accuracy, consistency, and feasibility of using ChatGPT versus faculty to score and provide feedback for formative critical appraisal assignments. in undergraduate medical education	ChatGPT-3.5	Rubric-based assessments by ChatGPT can indicate if the student meets the bare minimum, allowing faculty to spend more time providing feedback for students' critical appraisal skills.	Instructors	Feedback	NA	Rubric analytical and holistic measure to assess the feedback	Accuracy, consistency, and feasibility (cost) of ChatGPT Vs faculty	Student develops a foreground Q (PICO) based on pt encounter, then answers the Q using literature with appreciating the chosen article The faculty scored the assignment and provided feedback ChatGPT: 10 students' assignments were used to develop the prompt (mirror the faculty instructions to train the model)	* No SG difference between the scores of individual item between ChatGPT and faculty * SG overall agreement (67%, P<0.001) * High discrimination in the item assessing the "ASK" and "APPLY" component in EPA 7 (all item have discriminations over 20%) * Area of disagreement in rating: 1. ChatGPT often failed to recognize when study content was not applicable to the patient 2. difficulties in determi…	1. inability of ChatGPT to differentiate between primary and secondary literature may be due to a lack of prompt specificity. 2. Calculation for cost saving is based on literature (prone to error) 3. self-reported time saving (prone to error)	Bias in AI Model -student and faculty acceptance of LLM in grading (need to be considered)	Research: 1. larger study 2. more diverse learner 3. other learning context 4. prolong assessment to assess continuous efficacy 5. include natural distribution of data and use gold standard for comparison to minimize confounder 6. include a wider range of assignment type 7. conduct cost-benefit analysis with implementing LLM in education system	The advantages of using ChatGPT to score formative assignments include greater availability, rapid turnaround time, and lower cost per assignment. With an overall exact agreement of 67%, ChatGPT may be appropriate for scoring formative assessments. AI raters using checklists and scoring rules can provide significant assistance to faculty raters for formative assessments just as nonclinician rater…			1. The overall agreement of assessment and time savings of ChatGPT suggests its opportunities to provide feedback for formative assignment	1. Misinterpreting student content 2. misclassification 3. Ignoring student content 4. inability to differentiate between primary and secondary literature 5. difficulty discerning the applicability of study results to pt. case 6. Assignment scoring by ChatGPT was different when using the same assignment with the same prompt at a different time (less concerning in formative assessment) 7. bias
Squalli Houssaini 2024	Development of a design course for medical curriculum: Using design thinking as an instructional design method empowered by constructive alignment and generative AI	Houssaini M, Aboutajeddine A, Toughrai I, Ibrahimi A.	2024	Thinking Skills and Creativity	Original	Case report	Morocco	Sidi Mohamed Ben Abdellah University	Medicine		Undergraduate	400-500 enrolled	To develop and implement a new educational framework designed to guide medical educators in creating student-centered learning experience, by using Design Thinking (DT) as an instructional design method, merged with constructive alignment principles, and generative artificial intelligence.	ChatGPT		Instructors	Curriculum design ; Content creation; Content Delivery	1 course	Questionnaire	Framework effectiveness	Overview: - The team designed an instructional framework (DRIIPT: Define, Research, Interpret, Ideate, Prototype, Test) to guide the development of innovative medical learning experiences. - GenAI (e.g., ChatGPT) was integrated into each phase to streamline design, enhance creativity, and simulate learner feedback. - A real case study applied the framework to design a course titled "Healthcare De…	Define phase - Goal - design a course to address this design challenge (DC): How might we help Moroccan first-year medical students develop effective out-of-the-box solutions for real complex healthcare and educational problems during their curriculum? - Team composition: Multidisciplinary educators (physicians, engineers, designers, Ph.D. students) - AI role: used ChatGPT to review and analyze e…	- The curriculum emphasizes prototypes rather than final solutions, limiting full experience in developing tangible products. - Absence of market analysis and business modeling reduces exposure to turning ideas into viable ventures. - Large enrollment (400-500 students) challenges personalized attention and resources. - Extensive educator supervision needs limit management, contributing to the fo…		Educational practice - The new instructional framework (DRIIPT) can be used to improve healthcare education by enhancing patient-centered care, developing new teaching methodologies and curricula, and improving residency programs. - create supplementary learning experiences to enrich students engagement with the practical dimensions of healthcare innovation. - To improve future course design - ke…	The showcased case study provides evidence of the framework effectiveness in designing a new medical curriculum, illustrating its potential for enhancing medical education and engaging future doctors in impact-focused projects with long-term benefits for their career development.
Speer 2024	Interactive Learning with ChatGPT: Hands-On Practice and Real-Time Feedback in Health Sciences Education for SMART Goal Writing	Speer J, Parker S, Williams B	2024	medRxiv (no journal publication)	Original	Mixed method	US		Physiotherapy		Undergraduate	48 students	to leverage ChatGPT to create an active learning experience with personalized feedback and hands-on practice.	ChatGPT-3.5		Students	Content creation; Personalized learning ; Feedback	2 hr	Questionnaire Rubric	student knowledge and skills (pre and post) student experiences, preferences, and feedback -SMART goals grade	- In the beginning student practiced ChatGPT " ChatGPT playground" - then students use the instructor-provided prompts to acquire knowledge about the SMART goal framework from ChatGPT (including examples) - then instructor provides brief clarifying lecture - then student writes, revises and appraises the SMART goal using ChatGPT -> ChatGPT to draft a scenario for them, and based on it, they wrote…	* Knowledge and skills related to SMART goals (Post activity): - The activity significantly improves student knowledge and skills in writing and applying SMART goal framework (p<0.0001) - student confidence also increased (SG) - more student become able to identify the components of SMART goal acronym - achieve a higher score in their written SMART goal after the activity (SG) - student questions…		Students dislike the following: 1. Misalignment with student preferences 2. logistical challenges (technical issues emerged when a large number of students attempted to create accounts)	Educational practice: Create SMART goal learning before class Integrate ChatGPT in collaborative group assignments Use ChatGPT for brainstorming and critical evaluation to clarify expectations Encourage open-ended ChatGPT exploration to reveal topic complexity Set up AI account required pre-class Match tasks tightly with course objectives Teach responsible AI use and risk/opportunity navigation R…	ChatGPT act as virtual tutor to support student learning outcomes related to clinical documentation.				logistical challenges (technical issues emerged when a large number of students attempted to create accounts)
Song 2024	Integrating AI in college education: Positive yet mixed experiences with ChatGPT	Song X, Zhang J, Yan P, Hahn J, Kruger U, Mohamed H, et al	2024	Meta-Radiology	Original	NA	US	Rensselaer Polytechnic Institute	Medicine	medical imaging course	Undergraduate	70 students	To investigates the use of ChatGPT throughout a semester-long trial, providing insights into students' engagement, perception, and the overall educational effectiveness of the technology	ChatGe (Teaching application developed based on ChatGPT-4 turbo)	ChatGPT has human-like communication capability and younger generations, especially college students, quickly adapt to new technologies	Instructors; Students	Content creation; Content Delivery ; Personalized learning	1 semester	Questionnaire, course content Q&A evaluation, exam grade	- Student interaction with ChatGPT - Student feedback on different ChatGPT-based chatbots (ChatGPT-3.5, ChatGPT-4 turbo, ChatGe)-> after each lecture student indicates their preference based on the provide response	ChatGe V1 was supplemented with specilized knowledge on medical imaging-> supplied with course-related materials including syllabi, textbooks, past exams, and homework solutions - then it was asked to summarize instructions for itself based on student feedback-> development of ChatGe V2	* ChatGPT use (survey): - 65%: used ChatGPT - majority used it for: content classification (nearly all)-> homework-> programming (more than 50) - Hour of usage/week: majority used it for 1-2 hrs - used version: ChatGpt-3.5-> ChatGe-> GPT-4 - Favorable aspect of GPT: convenience and interactivity - A few students felt confident in the accuracy of the response - attitude toward ChatGPT use were ove…		* Reason of not using (34.8%): - lack of trust - lack of familiarity * student encounter false/ untrustworthy answers and/ or they were not able to make a good judgment	Research: 1. assess long term effect 2. assess instructor perspective	ChatGPT offers significant advantages such as improved information access and increased interactivity, but its adoption is accompanied by concerns about the accuracy of the information provided and the necessity for well-defined guidelines to optimize its use		1. To remove any financial barrier, a policy was made that any student can be reimbursed for one-month use of ChatGPT-4 Turb
Simms 2024	Work With ChatGPT, Not Against: 3 Teaching Strategies That Harness the Power of Artificial Intelligence	Simms R	2024	Nurse Educator	Original	NA/ Theoretical framework	US	MGH Institute of Health Professions	Nursing		NA	NA	To presents a dual-purpose approach integrating AI tools into prelicensure nursing education to enhance learning while promoting critical evaluation skills.	ChatGPT		Instructors; Students	Content creation; Assessment	NA	First assignment: rubric (assess Qclarity, accuracy, and educational value)	Developing activities that direct GenAI integration into education process	* Systematic and iterative process was employed to design the educational activities 1. Identify core obj: including fostering critical thinking, clinical reasoning, and the application of nursing knowledge in a technologically advanced health care environment. 2. Detailed analysis of NCLEX Q and clinical judgment model structure-> to create an assignment that prepares students with necessary ski…	Outcome: the developed assignments (involve knowledge application, critical thinking, clinical judgment skill and generetion and refinement of NCLEX Q) *First assignment: - provide opportunity for content reinforcement, exam preparation, enhancement of the students' evaluative and constructive abilities in question, formulation, and AI competency 1. ask student to use ChatGPT to generate NCLEX-st…				Activities detailed in this paper are designed to use AI's potential to enhance the educational process			1. AI generated material may serve as a valuable education resource 2. Facilitate information delivery 3. Guide student in critically appraising AI-gen content	1. Academic integrity: risk to generate essay 2. Challenges to validate accuracy and relevance of AI generated content 3. Using AI to create study material or prepare for exam may encounter inaccurate information 4. Critical evaluation gap – Requires activities that teach AI-assisted knowledge application while upholding evidence-based practice
Shin 2024	The Impact of Artificial Intelligence Assisted Learning on Nursing Students' Ethical Decision-making and Clinical Reasoning in Pediatric Care	Shin H, De Gagne J, Kim S, Hong M.	2024	CIN: Computers, Informatics, Nursing	Original	quasi-experimental	Korea		Nursing	pediatric course	Undergraduate	99 nursing students	To evaluate the effects of AI-assisted learning on nursing students' ethical decision-making and clinical reasoning compared to traditional method in social complex context such as child abuse cases	ChatGPT-3.5		Students	Content creation	1 lecture	rubric, reflection paper	Post-test result * Learning outcome: a. Professional and ethical: (1) knowledge of professional standards (2) understanding of ethical concepts (3) communication of professional and ethical standards (4) Analysis of challenges and barriers (5) application of ethical principles. b. Critical thinking skills (1) Application of nursing processes (2) critical thinking skills (3) integration of evidenc…	- Students were randomly divided into 2 groups (experiment and control) - Each arm has 11 groups (4-6 students) - Students attended a lecture on child abuse, where they engaged in 4 group discussions on case studies. - 1 case study and 2 learning outcomes were selected for this research (professional and ethical standards, critical thinking skills) - Both arms received a case of child abuse (full…	* Experiment Vs control group control group SG outperforms the experiment group in ethical standards and nursing processe (P<.001). - ethical standard: 36.95 Vs 64.44 - nursing process: 35.69 Vs 65.83 * In ethical standard: control group were specifically SG superior in: understanding of ethical concept, analysis of challenges and barriers, and application of ethical principles * In critical thin…	1. single class at 1 university (generalizability) 2. no pre-post data to assess student knowledge, awareness and attitude		Education: - integrate AI at the practical stages of nursing education to foster active comprehensive engagement with the material - active participation in verification of AI-generated content using cross referencing - adapt a balanced approach to manage the privacy, security, and academic integrity risks associated with AI use - instructor should inform student bout AI advantages and disadvanta…	The control group exhibited strong performance in ethical standards and clinical reasoning when applying the nursing process. Conversely, the experimental group, utilizing AI, quickly presented multiple problem-solving perspectives. Merging AI with traditional learning approaches is crucial for enhancing nursing students' decision-making skills and ensuring the reliability of the information they…				1. limited AI's capacity for human-like contextual understanding and adaptation 2. overreliance cause a decline in student creative thinking abilities and reflection 3. low reliability 4. concern regarding its fidelity in academic setting
Shimizu 2023	Developing Medical Education Curriculum Reform Strategies to Address the Impact of Generative AI: Qualitative Study	Shimizu I, Kasai H, Shikino K, Araki N, Takahashi Z, Onodera M, et al.	2023	JMIR Medical Education	Original	Qualitative research	Japan	Chiba University,	Medicine		Undergraduate	55 participant (49 faculty and 6 students)	analyzes the impact of GAI on undergraduate medical education curricula and explores strategies for adaptation.	GAI		Instructors; Students	NA		content analysis	How Does GAI affect the Curriculum -How should the Curriculum be reformed to address GAI	- lecture on basic theory and general functions of GAI then - workshop for faculty and students to answer the research Q (how does GAI affect curriculum, how should the curriculum be reformed to address GAI) - SWOT and cross SWOT methods were followed - to analyze the group work comment-> content analysis	content analysis of the discussion resulted in 5 themes POSITIVE * Improvement of teaching and learning: 1. Assistance in creating and innovation 2. Assistance in preparing documents and other materials 3. Improved efficiency of educational work 4. Easier generation of virtual cases 5. Improved efficiency of learning (save time) * Improvement of information access: 1. Easier info gathering for st…	1. single medical institution 2. small number of students 3. no structural device was implemented to eliminate the hierarchy between student and faculty 4. The opinion of other profession was not reported	*Inhibition of the existing learning processes Reduced autonomous thinking Stormy evaluation processes Superficial learning * Potential problems in GAI Doubt of authenticity (copyright) Ethical issues Information leakage	Research: 1. future workshop with interprofessional participants to incorporate more opinions to enhance the relevance of the developed strategies Education: 1. investigate hoe to maintain and promote learning aside from GAI	Participants recognized the need for GAI literacy, ethical education, and adaptive learning.			1. Improvement of learning efficiency 2. educator can use GAI to generate educational materials 3. Support for information gathering and dissemination 4. Adaptive learning (create variety of educational resource with less efforts) 5. Support for group learning 6. Promoting case-based learning (using digital patient who are more diverse than real pt)
Shete 2024	Evaluation of ChatGPT as a New Assessment Tool in Dental Education	Shete A, Shete M, Chavan M, Channe P, Sapkal R, & Buva K.	2024	Journal of Indian Academy of Oral Medicine and Radiology	Original	Cross sectional study	India		Dentistry		Undergraduate	36	To assess the efficiency of ChatGPT against subject experts for assessment in Bachelor of Dental Surgery curriculum	ChatGPT		Researcher	Other: Evaluating ChatGPT performance		Questionnaire		ChatGPT performance on solving critical answering and short answer questions was compared to subject experts' performance	Short Answer Questions (SAQs): The mean score for ChatGPT (Group 1) was 4.61 while for subject experts (Group 2) it was 4.37 . Although ChatGPT's mean score was higher, this difference was not statistically significant (P = 0.082). Critical Reasoning: The mean score for ChatGPT (Group 1) was 4.68, whereas for subject experts (Group 2) it was 2.09. This difference in mean scores was statistically …		plagiarism issues, authenticity, bias, and copyright hindrances	Educational practice: * Educators need to adapt teaching and assessments in dental education using GenAI for the benefit of learners while mitigating its dishonest use Policy: * need for policies to mitigate risk of dishonesty in academic assignments Research: * focuses on tackling the limitations of ChatGPT while utilizing its benefits in the medical and healthcare field * Comparative studies wi…	Dental educators need to adapt teaching and assessments in dental education for the benefit of learners while mitigating its dishonest use.				lack of efficiency to correctly cite resources
Shamim 2024	The Revival of Essay-Type Questions in Medical Education: Harnessing Artificial Intelligence and Machine Learning	Shamim M, Zaidi S, Rehman A	2024	Journal of College of Physicians and Surgeons Pakistan	Original	Quasi-experimental, qualitative cross-sectional study	Pakistan	Hamdard University	Dentistry	NA	Undergraduate	10 formative essay (grader no. NA)	To analyse and compare the assessment and grading of human-written and AI-written formative essays	ChatGPT-3.5	medical educators can streamline assessment processes and enhance the learning experience for students using AI	Instructors	Evaluation; Feedback	Feb-Apr 2023	Rubric	* comparing the assigned score (faculty Vs ChatGPT) - passing score 60-100 - High achiever: above 80 - average: 60-80 - low: below 60 * quality of the feedback provided	- 10 formative essay (that assess clinical reasoning skills) of final year students were graded by faculty members - then were submitted individually to ChatGPT using 4 different prompts -> purpose of the prompt: to train the model to match the manually graded score * 4 different prompt: chatbot's initial responses without grading, the chatbot's response to grading against criteria, the chatbot's…	1. AI was asked to assess and grade a student essay on scale 1-10 (without rubric)-> AI declined 2. a second student essay was then given and AI was asked to compare between them-> AI evaluated the first one as 6/10 for knowledge, coherence and writing skills 3. when AI was prompted with a grading criteria-> AI grading differ and provide detailed reasoning for each rating * Formative essay graded…	1. AI used was free version with limited capabilities	1. not fully adept at understanding human language, including medical jargon and the subtleties of clinical reasoning	Education: 1. Enhance medical education standards by integrating AI, particularly for essay-type question assessment. 2. Leverage AI for automated scoring, feedback, plagiarism checks, and multilingual translation of essays. 3. Partner with AI experts to expand educational applications. Research: 1. use more advance version of AI	AI can supplement human grading.	1. inherent challenges in grading and technological limitation
Shalong 2024	Enhancing self-directed learning with custom GPT AI facilitation among medical students: A randomized controlled trial	Shalong W, Yi Z, Bin Z, Ganglei L, Jinyu Z, Yanwen Z, et al.	2025	Medical Teacher	Original	Randomised controlled trial	China	Second Xiangya Hospital of Central South University	Medicine		Undergraduate and Graduate	103 medical students	To assess the impact of LearnGuide, a specialized ChatGPT tool designed to support self-directed learning among medical students.	ChatGPT- based AI tool ( LearnGuid)	comprehensive evaluation is urgently needed to understand how ChatGPT can be integrated into current educational systems to enhance students learning capabilities, particularly SDL skills	Students	Personalized learning ; Studying	14 weeks	Quantitative outcomes: - Self-Directed Learning Scale scores at 6, 12, and 14 weeks - Cornell Critical Thinking Test Level Z scores - Global Flow Scores, were evaluated with a 14-week follow-up Qualitative: at week 12 through open-ended questions (thematic analysis)	- SDLS (5-likert scale): assessing learning autonomy - CCTT level: cognitive abilities in students beyond 11 grade- include: deductive and inductive reasoning, semantic analysis, credibility assessment, experimental planning, and assumption identification - Qualitative: perspectives on its application scenarios and fulfillment of their needs during the intervention period.	_ learnGuide was developed to serve as AI facilitator for self directed learning (SDL) - LearnGuide has the following 6 functional modules: linguistic Mastery Assistant, Innovative Reasoning Boost, Knowledge and Resource Facilitation, Empathetic Interactive Learning Support, Learning Recap, and Self-Assessment Guide *Intervention: - LearnGuide utilization guide was developed - first 2 hr session:…	Intervention Vs control: 1. SDLS * At 6 weeks: - interventional group showed a higher median SDLS score (31 Vs 28, mean difference: 3.08, p=0.05) * At 12 weeks: SG (33.5 Vs 29, MD:4.9, p=0.01) * At 14 week: (34.4 Vs 28.4, MD: 5.9, p < 0.001) 2. CCTT - NSG at 6 w, SG at 12 w (33.5 Vs 27, p< 0.001), SG at 14 w (33 Vs 26, p < 0.001) = play significant role in improving critical thinking skills 3. Gl…	1. The included participants are only those who have access to ChatGPT (selection bias, generalizability) 2. adaptability in other dicipline was not assessed (only medicine)	NEUTRAL EXPERIENCE: 1a. take time to get used to it 1b. The interface could be more engaging 2b. good for basic research but not advanced thinking 2d. decent for brainstorming but not finalizing idea 3. resources access is good but not always specific 4. efficient but lack a bit in customization 5. too generic and dont reflect complexity NEGATIVE EXPERIENCE 1. can be overwhelming with data at tim…	Future development: - personalization, technical reliability, and content depth, to meet diverse student needs Further research: - LearnGuide and similar large language model in SDL contexts - Incorporate native English speaker to assess LearnGuide in this demographic - assess LearnGuide in other discipline	LearnGuide, significantly enhances SDL in medical students when integrated with PBL, leading to noticeable improvements in SDL skills, critical thinking, and flow experiences. Highlighting its effectiveness as a student-oriented educational tool in medical education.	1. accessibility to ChatGPT is restricted in several courtiers including china (limiting its global adoption and effectiveness in enhancing education)
Shahsavar 2024	Is artificial intelligence for everyone? Analyzing the role of ChatGPT as a writing assistant for medical students	Shahsavar Z, Kafipour R, Khojasteh L, Pakdel F	2024	Frontiers in Education	Original	Randomised controlled trial	Iran	Shiraz University of Medical Sciences	Medicine	academic writing course	Undergraduate	83 participants from 2 writing classes	To explore the impact of ChatGPT on the academic writing skills development of medical students.	ChatGPT		Students	Personalized learning ; Feedback	17 week (2 session/week)	Jacob's rubric (pre-test writing level)	- writing test quality (pre- and post-intervention) was assessed for: content, organization, language use, vocabulary, and mechanics. - Content (25 point) : knowledgeable, substantive, development of the thesis and relevant to topic - Organization (25): fluency, clarity of ideas, support, organization of ideas, sequence, development of ideas. - Vocabulary (15): sophisticated range, effective word…	- student were randomized to experiment group (n=42, 2 writing class) and control group (n=41, 2 writing class) * Both groups: - The instructor teaches writing and emphasizes grammar accuracy, vocabulary breadth, and the model texts - student should submit 1 draft each week, and the instructor gives written feedback * ChatGPT group, students were: - trained how to use ChatGPT - Write their writin…	* 60 students were included in the analysis: * ChatGPT enhanced academic writing skills of students significantly compared to the traditional method (post-test mean= 89.2 Vs 79.5, p=0.001) * ChatGPT outperformed the control group in all writing components except language-> ChatGPT improved the content (large effect size), organization, vocabulary, and mechanics (medium effect size) significantly …	1. convenience sampling (generalizability) 2. low number of essays practiced in the writing class 3. dual role of instructor-researcher introduced potential bias (instructor familiarity with students might influence data collection and interpretation- subjectivity and power balance)-> affect internal validity	Over-reliance	Educational practice: Teachers, students, and researchers need to use ChatGPT to enhance writing skills (idea generation, drafting, editing, revising). ChatGPT enables integration of psychology, thinking styles, and technology to foster critical writing abilities. Research: Increase generalizability via random sampling in future studies. Test the impact of ChatGPT on journalistic, academic, thesi…	ChatGPT significantly enhanced medical students' English academic writing skills.				addressing higher-order language skills such as coherence and cohesion Lack human intuition
Severin 2024	An Early Snapshot of Attitudes Toward Generative Artificial Intelligence in Physical Therapy Education	Severin R, Gagnon K.	2024	Journal of Physical Therapy Education	Original	Cross sectional study	US		Physiotherapy		NA	175 respondent	to assess perceptions and use of generative AI in academic physical therapy (PT)	GenAI		Administrators; Instructors; Students	NA	June-Jul 2023	Questionnaire (29 MCQs and short answers)	perceptions and use of generative AI in academic physical therapy (PT)		* Respondent includes program directors, department chairs and deans, faculty, and students * Familiarity with GenAI: - 29.7%: fully understood GenAI and could explain it to others - 27.4%: understood but could not explain - 34.3%: did not fully understand * Source of info about AI: - Mainstream news (22.3%), interactions with peers/colleagues (21.1%), and social media (15.4%) * Perception regard…	1. study design and sampling methodology (generalizability) 2. risk of response or social desirability bias 3. no power analysis because the goal was to describe and summarize uptake of AI 4. no longitudinal assessment or causal relationship	1. threats to academic integrity 2. loss of creative thought and originality 3. lack of transparency or trust in the scholarly record 4. generation of misinformation 5. fabrication of information 6. breach of confidentiality 7. propagating bias	Education: 1. provide targeted training and support to academic PT professional 2. PT faculty, administrators, and students will need to navigate both the upsides and downsides of generative AI. 3. communication between academic PT community to foster a culture of innovation and support, facilitating the sharing of best practices and resources, establishing norms for improper use, and enabling th…	although some individuals are already incorporating AI into their academic roles, many professionals still harbor reservations and uncertainties. Addressing these concerns, providing adequate resources, and fostering a supportive environment for managing both the upsides and downsides of this technology will be critical for successful AI implementation in academic PT education		Collaboration and communication within the academic PT community will be critical for fostering a culture of innovation and support, facilitating the sharing of best practices and resources, establishing norms for improper use, and ultimately enabling the development of common standards and guidelines for AI integration in PT education, research, and practice	- curriculum development - teaching methodologies, - personalized study plans and learning materials - assessment and evaluation - medical writing assistance - medical research and literature review - program monitoring and review. - most common: assistance with developing teaching resource-> creating and updating lectures and slides, developing lesson plans and learning modules, and drafting exa…
Sessions 2024	Can Faculty and Students Benefit From ChatGPT 3.5 for NCLEX Preparation	Sessions L, Ness M	2024	Teaching and Learning in Nursing	Original	Descriptive evaluation	USA	Towson University	Nursing		Undergraduate		To evaluate ChatGPT 3.5's capability to generate valid and rigorous NCLEX-style questions (including alternate formats) aligned with the NCSBN Clinical Judgment Measurement Model (CJMM).	ChatGPT-3.5		Instructors	Assessment		Faculty expert evaluation	ChatGPT's effectiveness in generating NCLEX-format questions	Faculty tested prompts for: • Accuracy • Rigor • Format • Alignment with NCLEX/NCSBN standards and Bloom’s Taxonomy was assessed. • Specificity in prompts improved results significantly. Improvement Strategies • Included clinical terminology (e.g., nursing process, priority, diagnosis). • Specified Bloom’s taxonomy levels (e.g., “application or higher”). • Named the item type (e.g., multiple choi…	Multiple Choice Questions (MCQs) • Initial performance: • Most knowledge-level items exist in this pool. • Appropriate for basic educational material only. • Attempts at higher cognitive level: • Standardized prompts aiming at application-level assessments generally resulted in basic-level student responses. Common problems: • Questions should have question wording in their stems. • Distractors c…		- Limited support for NGN formats - Inaccuracy and â€œhallucinationâ€ - Lack of contextual accuracy - Cannot replace expert judgment	Educational practice - Nursing faculty use of the software will contribute to the ongoing improvement of the platform as it learns from our queries - Supporting students with specific ChatGPT prompts for the query and inserting their specific knowledge gap - Students need structured guidance for AI use - Use for the development of rigorous NCLEX question items, iffaculty are willing to put in the…	ChatGPT-3.5 can assist faculty in drafting NCLEX-style questions but requires specific prompts and expert review.
Sebastian 2024	Enhancing Medical Education through LLM: Integration of Generative GPT for Assessment and Feedback	Sebastian S, Chakravarthi R, Sreedharan J, Mathew L, Nosseir N, Ebby S, et al.	2024	Medical Science Educator	Original	Pilot study	NA	NA	Physiotherapy	anatomy	Undergraduate	10 anatomy assignments	To develop a custom GPT-3.5 model to grade anatomy assignments for first year physiotherapy students, compared with a subject matter expert	Anatomy Virtual Grader (customized ChatGPT-3.5)	AVG was designed to address key challenges in the grading process, including the significant time commitment, grading inconsistencies, and the need for personalized feedback. AVG can grade assignments and provide a constructive feedback, enhancing efficiency and the quality of the learning experience	Instructors	Assessment ; Feedback	NA	NA	reliability and consistency between AVG and subject matter experts in grading	Model was fine-tuned using all material that an anatomist would use: anatomy textbooks, grading rubrics, and continuous expert input through carefully crafted prompts.	- AVG significantly reduced the time educators spent on routine grading, enabling them to focus more on personalized student support->leading to enhanced efficiency and quality in medical education, allowing educators to better support student learning outcomes. - strong level of agreement between AVG and expert grading outcome - minimal disparity between AVG and expert (mean score 12.1 Vs 12.8) …			Education: 1. invest in comprehensive educator training 2. Ensure that AI-generated feedback aligns with learning objective 3. provide ongoing support for educators and students 4. encouraging user acceptance 5. integrate AI in balanced approach Policy: establish clear guideline Research: 1. investigate the integration of Custom GPTs into Learning Management Systems (LMS)
Sauder 2024	Exploring Generative Artificial Intelligence Assisted Medical Education: Assessing Case-Based Learning for Medical Students	Sauder M, Tritsch, T, Rajput V, Schwartz G, Shoja M	2024	Cereus	Original	NA	US	Nova Southeastern University	Medicine	NA	Undergraduate	NA	To assess the current capabilities of ChatGPT within the framework of a pre-clerkship case-based active learning curriculum	ChatGPT-4		Instructors	Content creation; Assessment	NA	No outcome assessment	ability to generate response	ChatGPT was prompted to generate: 1. Study material for the medical conditions of each organ system for student to prepare for the exam 2. National Board of Medical Examiners (NBME)-style questions about the same medical conditions - Researcher created Q and asked ChatGPT to answer them to assess its ability to answer epidemiological, diagnostic, and treatment questions. - Researcher prompted Cha…	* Content generation: - provide accurate and relevant info - not comprehensive as the used study material - student using ChatGPT as a primary study resource will not be exposed to some crucial information, including those commonly tested in the board exam-> * MCQ generation: - Create high-quality MCQs with 4 options and provide the correct answer - useful tool for faculty to improve Q generation…	1. assess ChatGPT from the other perspective	- inability to intake radiological images (x-ray, culture result) - ignore context - lack recent data - miss important information in creating study guide - Students are not able to recognize that the info generated is missing or incomplete - miss critical details in complex cases such as genetic component of multiple sclerosis. - AI hallucination - in case base learning answer can be less concis…	Education: - student and educator should explore ways to integrate GenAI in education - faculty should be educate themselves on the advantages and disadvantages of GenAI to direct student on its optimally use Research: 1. include medical student perspective and experience 2. assess the short and long term impact of GenAI into the curriculum 3. compare ChatGPT against other GenAI models	GenAI has the ability to answer questions, generate test questions, and appropriately respond to prompts in case-based learning scenarios.			ChatGPT provide opportunity 1. for both educators and students to streamline the educational process and gain back valuable time that can be spent on other academic, clinical, and research pursuits. 2. interactive simulations that educate and engage simultaneously	1. miss some information in content generation that are critical to understand the disease, disease diagnosis, and disease management-> reliability challenge
Sardesai 2024	Utilizing generative conversational artificial intelligence to create simulated patient encounters: a pilot study for anaesthesia training	Sardesai N, Russo P, Martin J, & Sardesai A.	2024	Postgraduate Medical Journal	Original	Pilot study	UK		Medicine	Anaesthesia	NA	15, 11 anaesthetists consultants and 4 junior doctors	To evaluated the possibility of using a no-code generative AI solution to create 2D and 3D virtual avatars, that trainee doctors can interact with to simulate patient encounters	Convai, ChatGPT		anaesthetists consultants and junior doctors	Content Delivery ; Personalized learning ; Studying		survey		Platform: * Convai was used to generate a virtual patient avatar named Sarah Adams who is a hypothetical 45-year-old school teacher with a fractured humerus needing surgery Features: * Custom Backstory: The avatar possessed a complex medical history, problems (e.g., postoperative nausea), and knowledge specific to situations. * Interaction Modes: Learners could possibly interact using speech-to-t…	The tool was rated highly, with a median score of 9 out of 10 for intuitiveness and user-friendliness It received a median score of 8 out of 10 for accuracy in simulating patient responses and behaviour. A significant majority, 87% of respondents, felt comfortable using the model. The feasibility of using this technology to replace actors in exam or mock exam settings received a median score of 9…		* Unrealistic Responses: formal, repetitive, and lacking real-patient nuance * Hallucinations: incorrect medical information * Transperency: Unclear how responses were generated * Randomness: Less reliability due to same questions got different replies * 3D version required advanced VR setups; 2D was less immersive * Legal concerns because using copyrighted materials for training posed * Limited …	Research: * Additional research in methods to reduce hallucinations and improve realism is required * Future developments may allow virtual avatars to be used in exam settings	It illustrates the huge potential of generative conversational AI in simulating patient encounters
Saravia-Rojas 2024	Artificial intelligence: ChatGPT as a disruptive didactic strategy in dental education	Saravia‐Rojas M, Camarena‐Fonseca R, León‐Manco R, Geng‐Vivanco R	2024	Journal of Dental Education	Original	Non-randomised experimental study	Peru	University of Cayetano Heredia	Dentistry		Undergraduate	55	To evaluate the influence of ChatGPT on academic tasks performed by undergraduate dental students.			Students	Content creation; Studying	2 weeks	Scoring Rubric (developed for academic writing assessment) and questionnaire	Quality of students' writing and students' perceptions	Participants were verified to have no previous exposure to AI A 30-minute training session was provided before the task, teaching students how to use ChatGPT effectively. Students used ChatGPT to write a 200-250 word scientific text on preventive measures for dental caries, at home over 1 week. Students used ChatGPT without citing external sources, focusing on the content generated by the AI. Stu…	Academic task scores - Total score - traditional method mean = 16.33, SD = 2.46, ChatGPT method mean = 15.04, SD = 2.78, significant difference: p = 0.019 (higher for traditional) - Problem identification and analysis - traditional: 3.51 (SD = 0.56) vs. ChatGPT: 3.36 (SD = 0.62), p = 0.225 (not significant) - Utilization of evidence - traditional: 2.87 (SD = 0.80) vs. ChatGPT: 2.45 (SD = 1.07), p…		Risk of misuse and Inaccuracies -limitations in knowledge - Ethical concerns, plagiarism, and Bias -Lack of scientific references	Educational Practice • ChatGPT is an aid to traditional educational writing practices. • Integration of AI has the capacity to strengthen learning and clinical processes. Policy • A code of ethics has to be followed for an ethical use of AI in education and medicine. • There are growing concerns about the ethical and legal implications of AI. • Regulation is needed to eliminate fears about AI rep…	Dental students valued using ChatGPT for academic tasks due to its relevance and usefulness, though the traditional method using scientific databases resulted in higher scores in most categories.
Sarangi 2024	Exploring Radiology Postgraduate Students Engagement with Large Language Models for Educational Purposes: A Study of Knowledge, Attitudes, and Practices	Sarangi P, Panda B, Pattanayak D, Panda S, & Mondal H.	2024	Indian Journal of Radiology and Imaging	Original	Cross sectional study	India		Medicine	Radiology	Graduate (without specifying)	252	To investigate radiology postgraduate students knowledge, attitudes, and practices regarding LLMs in medical education			Students	NA		Questionnaire	Students knowledge, attitudes, and practices		252 postgraduate radiologist students Knowledge - 48%: familiar with LLMs like ChatGPT. - 71.82%: believed LLMs can support traditional teaching. - However, 25.39% were unfamiliar, and 26.98% were neutral regarding their familiarity. - majority (65.08%):LLMs can generate wrong information - majority (79.36%): LLMs can be used by both teachers and students Attitudes - 71.03%: open to using LLMs as…	- Geographic sampling Bias -Self-reported data -Potential social desirability Bias -non-randomized sampling	-Accuracy concerns -prompt dependence -Subscription costs -Limited awareness and training -Risk of overreliance	Educational practice - Incorporating LLMs into the medical curriculum - Integrate LLMs alongside traditional teaching methods - Creating LLM model specific for radiology Research - Larger sample with people from different states - Qualitative research - Longitudinal studies - Evaluating educational interventions - Exploring the impact of LLMs on learning outcomes, clinical decision-making, and pa…	Radiology postgraduate students are familiar with LLM and recognize the potential benefits of LLMs in postgraduate radiology education, however they are concerned about its limitations and use it only in limited situations for educational purposes.
Saluja 2024	Capabilities and Limitations of ChatGPT in Anatomy Education: An Interaction With ChatGPT	Saluja S, Tigga S	2024	Cureus	Original	NA	India		Medicine	Anatomy	Undergraduate		To analyze the capabilities and limitations of ChatGPT and its best possible application in anatomy education	ChatGPT		Researchers	Evaluation		Researchers conducted the assessment of the responses of ChatGPT regarding their pertinence, precision, and perfection		ChatGPT-4 paid version was tested with 34 anatomy questions across sub-disciplines (gross, clinical, embryology, etc.), with tasks included: descriptions, tables, diagrams, quizzes, teaching/assessment methods The responses recorded verbatim without edits	A helpful tool for medical students when utilized appropriately Gave mostly clear and accurate answers Strengths: * Well-versed in medical courses * Created useful quizzes (multiple-choice questions, case-based) * Created lecture notes & explanations (e.g., embryology, heart disease) * Evaluated responses with feedback * Located body images (e.g., stomach) Limits: * Inaccurate diagrams (e.g., lon…		* Inaccurate diagrams (e.g., long bone, pons) * Missed important details (ship parts, medical information) * Some factual errors (e.g., femoral triangle anatomy)	Educational Practice: • Serves as an essential educational tool for students in medical training. • Helps anatomy instructors during their curriculum implementation process. • Serves as an educational aid for teachers yet remains a supplementary tool instead of a replacement. Research: • Additional investigations need to focus on improving ChatGPT's educational applications for anatomy instructio…	ChatGPT can be a useful educational resource in anatomy education if employed in a methodical way
Sallam 2023	ChatGPT applications in medical, dental, pharmacy, and public health education: A descriptive study highlighting the advantages and limitations	Sallam M, Salim N, Barakat M, Al-Tammemi A.	2023	Narra J	Original	descriptive study	Jordan		Medicine ; Pharmacy; Dentistry; Public health		NA	NA	to evaluate the utility of ChatGPT in healthcare education, taking a dual approach of ChatGPT-generated responses and subjective evaluation of these responses based on expert in healthcare education opinions.	ChatGPT		Instructors	Content creation; Content Delivery ; Personalized learning	prompted on 25-Feb 2023	Scoring	evaluate the generated content in terms of: - correctness (accuracy of the content) - clarity (being understandable and coherent) - conciseness (the degree to which all information is delivered. * score 1-4 4: correct, clear, and concise, 3: almost, 2: partially, 1: completely incorrect	1. ChatGPT was prompted for each field to address the following: - Potential advantages in each health discipline - Possible risks/ concerns that could emerge with ChatGPT application - strategies to address the challenges 2. then for each response, a follow up prompt asked ChatGPT to provide 3 examples with less than 20 words each 3. response then were evaluated and scored by each member	* IN MEDICAL EDUCATION: - ChatGPT listed the following pros of its integration: (1) improve personalized learning (2) improve clinical reasoning (3) assist to understand complex medical concepts - Strategies to overcome challenges: (1) human oversight (2) implementing privacy and security measures (3) promoting critical analysis of the generated content * IN DENTAL EDUCATION: - Pros enhancing bas…	1. subjective assessment 2. restricting the word limit might result in missing important or relevant information 3. lack of evaluation of some healthcare related disciplines (e.g., nursing, medical technology)		Education: - should proactively attempt to mitigate its potential risks - integrete traditional teaching methods with AI Research: - investigate ethical, transparency, bias issue, copyright, and risk of inaccuracy of AI integration in education - implement and evaluate its potential in the educational process Policy - develop guideline				provide opportunity for collaboration and communication with other healthcare professionals	* In medical education 1) privacy and security concerns (2) the risk of bias and inaccurate content (3) risk of declining skills in communication and critical thinking * In dental education: 1. Risk of overreliance 2. Concern regarding reliability and accuracy of generated content 3. risk of decreasing creativity and critical thinking * In public health: ignoring the social determinants of health…
Sallam 2023	Assessing Health Students' Attitudes and Usage of ChatGPT in Jordan: Validation Study	Sallam M, Salim NA, Barakat M, Al-Mahzoum K, Al-Tammemi AB, Malaeb D, et al.	2023	JMIR Medical Education	Original	Cross sectional study	Jordan		Health Profession		Undergraduate and Postgraduate	480	To establish and test a TAM-based construct for understanding the acceptance and use of ChatGPT, a novel technology, among university students in health care disciplines.	ChatGPT		Students			Questionnaire	Acceptance and usage of ChatGPT		Demographics and ChatGPT Use: Age: • Participants over 20 years: 31.4% used ChatGPT vs. 17.5% under 20 (p = .001). • No significant difference in prior awareness (p = .64). Sex: • Males: 44.1% used ChatGPT vs. 14.6% females (p < .001). • No significant difference in awareness (p = .39). • Nationality, University Type, Educational Level: • No significant differences in use or awareness, except: • …	Small sample size -selection Bias -convenience-based sampling -Female predominance -Potential Bias in the tested construct	plagiarism/Lack of originality -academic policy violations -Risk of overreliance -data security and privacy risks	Educational practice and policy - Tool can help AI developers, academics, and policy makers devise strategies to promote the effective and ethical use of ChatGPT and identify barriers tothe adoption of this breakthrough revolutionary technology. Research - Follow-up multinational project will ensue to conduct a confirmatory factor analysis and determine the major determinants of the attitude towa…	The validated TAME-ChatGPT scales demonstrated good reliability and validity in assessing attitudes toward ChatGPT
Salih 2024	Perceptions of Faculty and Students About Use of Artificial Intelligence in Medical Education: A Qualitative Study	Salih S,	2024	Cereus	Original	Qualitative research	SA	Jazan University	Medicine		Undergraduate	11 faculty members + 34 students	To explore faculty and students' perspectives on AI, their use of AI applications, and their perspective on its value and impact on medical education at a Saudi faculty of medicine	ChatGPT and POE		Instructors; Students	NA	Nov 2023- Feb 2024	Faculty: semi- structured interview Student: Focus groups	Thematic analysis - faculty and students' perspectives on AI - their use of AI applications - their perspective on its value and impact on medical education		* 84.4%: Have AI application installed in their phone/ tablet * Name of used AI: - ChatGPT: 65.8% (majority are student) - POE (Platform for Open Exploration): 23.7% (majority are student) - used more than one AI: 26.3% * Faculty used AI to construct exam questions, research ideas, brainstorm in general, and correct language and grammar. * Students use it to find answers and information, summariz…	1. single institution (generalizability) 2. qualitative study provide subjective rsult		Education: 1. invesment in human and technical capital is need Research: 1. conduct quantitative study 2. explore best way to utilize AI	AI's potential to enhance medical education is generally viewed positively in the study, but ethical concerns must be addressed. Integrating AI into medical education programs requires adequate resources, training, and curriculum adaptation.			1. fountainhead of literary artifacts and a treasure trove of the information universe 2. Ensure consistent assessment 3. Creative teaching and generation of scenarios 4. Organization of training and the simulation of cases.	* Ethical concerns (F): - Not a trusted source (output require revision) - Gives vague references - A threat to academic integrity, privacy, and copyright issues - No permissions, no citation of sources, intellectual problems, and authorship issues - Depends on Western values and cultures (lack of sensitivity to cultures). * Ethical concerns (S): - Plagiarism, not using own thoughts - Information…
Saleem 2024	ChatGPT as an innovative heutagogical tool in medical education	Saleem N, Mufti T, Sohail S, Madsen D	2024	Cogent Education	Original	Qualitative research	India		Medicine		NA		To investigate the potential advantages of integrating the new generative artificial intelligence (AI) technology, ChatGPT, into higher education, specifically within the field of medical education.	ChatGPT-3.5		Researchers	Personalized learning ; Studying		Rubric based evaluations and qualitative analysis	Effectiveness of ChatGPT as a heutagogical (self-determined learning) tool in medical education	Questions/Pedagogical Scenarios: Five questions include: • Epidemiological topics • Anatomical topics • Clinical topics • Ethical topics • Administrative topics Questions attempt to reveal: • Domain knowledge • Pedagogical approach • Ethics • Pragmatism • Communication approach Structure of the stages: • Questions are divided into two stages to try out different response traits. Scenario question…	Responsiveness and Knowledge: • Positive scores in responsiveness and theoretical knowledge. • Skilled in medical knowledge with mostly correct answers. Ethical Awareness and Practicality: •Excellent grades for ethical standards and professionalism. • Mostly practical answers, with a bit of potential for improvement with ambiguous questions. Empathy and Human-like Interaction: • About 90% for emp…	• Considered only a single dimension of heutagogy: human-AI interaction. • Restricted to medical education and not explored in other areas. • restricted generalizability due to exploratory nature of the research. • More advanced models like ChatGPT-4 (utilized ChatGPT-3.5) can have varying results. • The assessment primarily involved analyzing responses without long-term evaluation of learning ou…	- Concerns about the currency of data (outdated information). - Presence of inherent biases in AI-generated responses. - Ethical issues related to AI use in healthcare. - ChatGPT should be used as a supplementary tool, not a replacement for human educators. - Responses are generated from training data patterns, which may lead to inaccuracies. - Differences in performance are expected across AI mo…	Educational Practice • AI technologies support interactive and blended instruction. • They facilitate individualized, self-paced learning. • Support the development of critical thinking and problem-solving. • Can add to curricula through examples and simulations. • Requires pedagogical alignment and assessment of educational value. Policy • Institutions need ethical standards for AI in education.…	ChatGPT shows promise as a self-determined, heutagogical tool capable of supporting medical students through personalized feedback, clinical reasoning, and ethical responsiveness.
Saad 2024	Analysis of ChatGPT-3.5 Potential in Generating NBME-Standard Pharmacology Questions: What Can Be Improved?	Saad M, Almasri W, Hye T, Roni M, Mohiyeddini C.	2024	Algorithms	Original	NA	USA		Pharmacy	Pharmacology	NA	2 pharmacology education experts	To evaluate ChatGPT-3.5 capability to generate pharmacology MCQs adhering to the NBME guidelines for USMLE Step exams (to be used by medical students seeking free NBME practice Q to prepare for USMLE exam)	ChatGPT-3.5		Instructors	Assessment		Evaluation criteria (NBME Item-Writing Guide)	NBME Item-Writing Guide provide criteria for writing clinical cases (16 Q- 1 point each) 1. Provide a medically accurate answer with explanation. 2. Dont mention drug class and name together in the stem. 3. Use foundational knowledge, not simple recall. 4. Write vignettes in complete sentences. 5. Follow the cover-the-option rule. 6. Avoid long or complex answer choices. 7. Use precise terms like…	Stage 1: defining suitable prompt - specifying the organ and drug - prompting ChatGPT with 12 NBME-style questions as an example - IT expert developed the prompt - The prompt was then refined iteratively to enhance complexity and representation and validated by expert - Prompt: Can you provide an expert-level sample NBME question about the (mechanism of action, indication, OR side effect) of (dru…	* Quality of ChatGPT MCQs: - Average score 14.1/16 (88.1%) a. reproductive system Q: lowest score (12.5) b. neurology and respiratory, GI Q: highest score (15) * Fulfilling NBME criteria (100%): - Criteria 2, 6, 7, 8, 9, 10, and 13: fulfilled in 10/10 of questions - C3: 4/10 - C1, 4, 5, 11, 15, 16, 14: 7.5-9.5/10 * Complexity and difficulty: - Expert 1: very simple-simple cases: 6Q, moderate-comp…		1. hallucination 2. generate "pseudo vignettes" that test basic recall nor clinical information (relay on pattern recognition over true clinical reasoning) 3. limited depth of knowledge in the generated output	Education: - need expert oversight to ensure the developed Q engage critical thinking - Framework for future implementation in exam generation: 1. initial automated screening of Q quality using AI-based tools such as the Google Knowledge Graph API, the Wolfram Alpha API, or the MedGP 2. Expert review: 3-5 domian specific experts to evaluate the Q 3. integrete specilized medical based knowledge (U…	ChatGPT-3.5 shows potential for generating NBME-style questions, but improvements in medical accuracy and understanding are crucial for its reliable use in medical education. This study underscores the need for AI models tailored to the medical domain to enhance educational tools for medical students.			new AI models provide an alternative output if the initial output was unsatisfactory to the user.
Roganović 2024	Familiarity with ChatGPT Features Modifies Expectations and Learning Outcomes of Dental Students	Roganović J	2024	International Dental Journal	Original	NA: non-randomized conrolled trial	Serbia	University of Belgrade	Dentistry	pharmacology	Undergraduate	104 (22 male and 82 female) third-year dental students	to investigate how reading of an AI system (ChatGPT) features/descriptions could influence the willingness and expectations for use of this technology as well as dental students' learning performance	ChaGPT		Students	Studying ; Evaluation		survey and a pharmacology quiz	Willingness and expectations for using ChatGPT and dental students' learning performance	* Students were asked to learn and then write an essay on the side effects of drugs used in dental practice, by using usual literature (a pharmacology book)5 or an AI-based language processing tool that is freely available online ”ChatGPT-3.5”after they voluntary decided which condition they would be in * Groups were as follows: YG,yes group (will use ChatGPT); NG, no group (will not use ChatGPT…	• Only 13 out of 104 dental students (12.5%) were ready to use ChatGPT. Expectations and Attitudes • The mean score for expectations was higher in the YG (users) group compared to the NG (non-users). • YG: 44.0 ± 4.7 • NG: 34.5 ± 8.1 • Statistically significant (P < .05). • YG students expected better learning and writing outcomes from ChatGPT (4.0 ± 0.2) than NG students (3.3 ± 0.1), also signif…	Due to small sample size of Participants used ChaGPT the exact contribution of ChatGPT in learning about drug side effects could not be established		Educational practice: * The content description of ChatGPT should be reviewed and verified prior to AI system use for educational purposes Research: * Investigate the psychological aspects associated with AI technology acceptance and task performance	Dental students showed low interest for using ChatGPT in pharmacology learning and low expectations regarding ChatGPT performance, as well as doubts regarding its safety and reliability
Rivera-Rosas 2024	Exploring the potential of ChatGPT to create multiple-choice question exams	Rivera-Rosas C, Calleja-Lopez J, Ruibal-Tavares E, Villanueva-Neri A, Flores-Felix C, & Trujillo-Lopez S.	2024	Educacion Medica	Original	NA	Mexico		Medicine ; physical culture and sports	Anatomy and kinesiolog	Undergraduate	33 students	To describe our experience using ChatGPT-3.5 to create MCQ exams and the students' opinions at a university in Mexico	ChatGPT-3.5		Instructors	Content creation; Assessment		Questionnaire	Student perception	ChatGPT-3.5 generated 55 MCQs (Spanish) for an anatomy/kinesiology exam on cellular biology, muscular system, and skeletal system. The prompts and questions were translated to English through ChatGPT-3.5. The professor selected 50 questions, removing redundancies or irrelevant items, without changing the AI-written content. Two external professors reviewed the final exam before administration.	Student Perception: * 89% of students considered the questions to be concise and comprehensible. * 91%: language used was clear. * 76% described the language as "simple". * 40% of participants thought they had studied enough for the exam. * 24% referred to the questions as difficult. * The students perception of the syntactic comprehension of the exam was positive. Efficiency for Teachers: * Chat…	Small sample size		Education: Positive attitude by students and professors could also facilitate the integration of AI-related subjects into the health curricula of universities Research: * Rigorous methodology and larger sample sizes are needed to know the true scope of such a tool	ChatGPT can efficiently generate quality evaluation instruments that are understandable and clear to students, saving time and effort for the evaluator
Risana 2024	Artificial intelligence and pharmacy education: a survey to assess the knowledge, application, and perspective of B. Pharm. students from India	Risana V, Shirin A, Purayil R, Mathew S, Soman S, Chandran C, et al.	2024	Discover Education	Original	Cross sectional study	India		Pharmacy		Undergraduate	305	to understand the knowledge, application, and perspective of B. Pharm students regarding artificial intelligence (AI) tools	ChatGPT, Bard		Students	NA	Between January 1, 2024, and January 15, 2024	Questionnaire	participant awareness of AI, current application, Potential benefit of using AI in pharmacy education - participant experience in education -viewpoint and attitude toward AI		*AI knowledge: -student knowledge and familiarity with AI: poor-moderate -average AI knowledge score of 2.83 -5.2%: reported having an excellent level of AI knowledge 42%: familiar with AI in pharmacy education -23.3%: have little familiarity with AI and its potential applications in pharmacy education - 42.3%: familiar with the AI tools in the curriculum *Application: -64.6%: not using AI tools …	1. only bachelor pharmacy student (may not be comprehensive) 2. self-reported data (social desirability bias or inaccurate self-assessment of knowledge and abilities) 3. Overestimation of participants' AI knowledge and utilization	potential for errors, data confidentiality issues, ethical concerns, over-reliance, and decreased creativity	Educational practice: 1. integrate AI education into pharmacy curriculum 2. incorporate interdisciplinary modules in the curriculum that integrate AI with pharmacotherapy, clinical research, and health care management 3. educate student about Ai ethical concerns including data privacy, algorithmic bias, and the necessity of human oversight Research: 1. develop frameworks that protect student priv…	This study may provide vital information to educators, technology creators, and policymakers involved in the development and implementation of AI in the pharmaceutical education environment.	Insufficient infrastructure, ethical and privacy concerns, and institutional restrictions
Reed 2023	AI Image-Generation as a Teaching Strategy in Nursing Education	Reed J, Alterio B, Coblenz H, O'Lear T, Metz, T	2023	Journal of Interactive Learning Research	Original	Qualitative research	US	Kent State University	Nursing		Undergraduate	4 nursing students	to explore the use of generative-AI through Midjourney as a teaching strategy to encourage students’ reflections on their perceptions of the nursing profession.	Midjourney	generative-AI specifically for image creation holds potential to be used in nursing education to explore issues surrounding students’ reflections on the image of nursing and students’ professional identity development	Instructors	Content creation		Reflection (constant comparative method)	- student perception regarding using Ai-genereted art as a teaching tool Reflection Qs: student perception on '- initial thoughts or reaction to creating AI-images of the nursing profession? - feeling regarding those images - does it reflect their words describing the nursing profession - what was learned from this experience	- Student were asked to provide a written response regarding the following: describing nursing profession, why they want to be a nurse, and their biggest fear. - student response were summarized and prompted to Midjourney to generate the images - the genereted images were presented back to student to answer the reflection questions - then student were brought together for group reflection (examin…	* Before starting the study: no idea how can AI help, bare minimum knowledge about its capabilities, think that images will be sterotypical, will lack emotion of nursing profession, hard to capture complex aspect * After seeing the images: AI should be integrated in curriculum, would help student perceive nursing positively, expanded student thought and feeling towards the profession * Feeling af…	- Small sample size -Students were consumers of the images not producers	some images were faulty and Inaccurate -some images were historical and outdated or futuristic and nonexistent -Gender biases and stereotypes (all white Female nurses)	Educational practice - AI should be integrated into nursing curricula for student nurses so they are better prepared to participate in ethical applications of AI within healthcare - Faculty must teach students to evaluate for data biases. - Educators should collaboratively guide students in using AI through three stages: (1) learning about AI, (2) learning from AI, and (3) learning together with …	Using generative AI as a teaching strategy with undergraduate nursing students promoted students self-reflections on professional identity and created powerful emotions to make meaningful connections.
Turchioe 2024	Returning value from the All of Us Research Program to PhD-level nursing students using ChatGPT as programming support: results from a mixed-methods experimental feasibility study	Turchioe M, Kisselev S, Fan R, Bakken S	2024	Journal of the American Medical Informatics Association	Original	Mixed Method	US	Columbia University	Nursing	data science and visualization course	PhD	9 students	To evaluate the feasibility of using ChatGPT as programming support for nursing PhD students conducting analyses using the All of Us Researcher Workbench.	ChatGPT-4	ChatGPT has the potential to mitigate the high cognitive load associated with learning programming as a novic	Students	Content creation	1 semester	Rubric reflection	QuaN: - self-reported time need to finish the assignment - rate the confidence in the correctness of the assignment (1-5) QuaL (content analysis): - written reflection addressing: 1. barriers that forced them to use outside resources (e.g, online resources, instructor support, and ChatGPT when permitted) 2. Accuracy of the answer provided 3. what they learned by consulting the resource 4. how the…	- student have 6 programming assignments in the course-> create a study cohort in All of Us Research Workbench and conduct a statistical analysis based on their research Q - Students were randomized to 1 of 2 groups for the semesters -> each group can used ChatGPT on alternative assignment (to isolate ChatGPT effect from the difficulty of the specific assignment and create fairness) - student wer…	* Time to complete assignment: - No difference when ChatGPT was used or not (both median 120min) - novice student in data science completed the assignment in shortert time when ChatGPT is being used (85 Vs 120) - no difference in "advanced beginner" or "proficient" students - ChatGPT saved time when used for planning and executing bivariate regression models but not for descriptive statistics or …	1. small sample size (no inferential statistics, generalizability) 2. Some students engage with ChatGPT in other languages -> might produce different output 3. the research design make it difficult to distinguish the impact of ChatGPT	Inaccurate answer -should be used in conjugate with other resources -ChatGPT not familiar wirh all of Us research program	Research: 1. explore ChatGPT effect when used by advanced students 2. replicate in other setting 3. quantify the change in cognitive load related to ChatGPT e.g. using the NASA Task Load Index	ChatGPT allowed PhD-level nursing students to move toward higher-order conceptual knowledge needed to manipulate datasets and variables in the All of Us Researcher Workbench.
Rahimzadeh 2023	Ethics Education for Healthcare Professionals in the Era of ChatGPT and Other Large Language Models: Do We Still Need It?	Rahimzadeh V, Kostick-Quenet K, Barby J, & McGuire A.	2023	The American Journal of Bioethics	Original	NA	USA	Baylor College of Medicine	Medicine		Undergraduate		To contend the need of traditional ethics education as part of healthcare professional training given the abilities of chatGPT and other large language models (LLM)	ChatGPT		Instructors	Content creation; Evaluation; Ethical analysis		Based on the Ethics Work Up the authors use in their own bioethics curriculum		* The authors prompted ChatGPT (GPT-4) to perform an ethics work up on a clinical case of a woman refusing a needed c-section * ChatGPT generated its own case scenario which was similar to one the authors use with students * They also tested additional queries on ChatGPT concerning other contested topics in bioethics, including for professionalism and public health ethics	* The four cornerstones of ethics-autonomy, beneficence, non-maleficence, and justice-were fully integrated into the curriculum to provide students with workable frameworks for the analysis of value conflicts in a difficult situation. * The discussions-copied somewhat on the style of clinical ethics consultations-functioned using the problem-based learning method requiring active participation an…		* Cannot Help Students Identify or Spot Ethical Issue * ChatGPT Cannot Teach Caring, Compassion, or Moral Motivation to be an Ethical Practitioner * Limited Evidence Demonstrating ChatGPT Effectiveness as a Pedagogical Tool * Requires Skills in Prompt Engineering * Default Ethical Reasoning * Prone to Bias	Educational practice: * strategic guidance is needed to address imminent quality and equity issues for teaching and learning in ethic field Policy: * policies surrounding permissible uses of chatGPT in the ethics classroom should undergo periodic evaluation and be adapted as the technology evolves	The relative strengths of chatGPT warrant its consideration as a teaching and learning tool in ethics education in ways that account for current limitations and build in flexibility as the technology evolves			* Autodidactic Learning beyond the Classroom * Hybrid Intelligence
Rahad 2023	ChatGPT to Enhance Learning in Dental Education at a Historically Black Medical College	Rahad K, Martin K, Amugo I, Ferguson S, Curtis A, Davis A, et al	2024	Dental Research and Oral Health	Original	NA	US	Meharry Medical College	Dentistry		NA	6 domain experts (1 professor+ 5 students)	To assess the potential utility and effectiveness of ChatGPT in enhancing pedagogical aspect of dental education	ChatGPT-3.5	LLM-empowered virtual assistants can personalize communication with patient and learning content according to individual needs which will enhance educational/medical efficiency and reduce the corresponding costs	Instructors	Content creation; Assessment ; Evaluation	NA	- accuracy of response: rubric (0-3, 3: precise response) and Likert scale	* effectiveness of ChatGPT to aid student in writing * Accuracy of response * Assistance in test preparation	1. to assess writing effectiveness: student essays were collected then incorrect dental terminologies, e.g., wrong word order, improper capitalization and abbreviation, and the use of numerals in place of Roman numerals, etc were imbedded in them-> then the essays were presented to ChatGPT to check if it can recognize rectify these dental-specific terms. 2. accuracy of response: selected articles…	* ChatGPT to enhance writing: ChatGPT successfully identified and corrected all the errors= it can be a valuable tool for assisting dental students in writing * Accuracy of response: Overall accuracy when responding to Q about the article: 66.67% = It is abllity to comprehend, accurately extract, and synthesize information from documents still needs to be improved and it should be used with cauti…	1. subjective assessment 2. only focused on five categories of error in writing	1. Lacks higher-order intelligence that is required to correctly synthesize information. 2. inherit bias 3. inconsistencies or inaccuracies in the suggestion 4. inherent limitations in its grasp of complex grammar rules, contextual nuances, or domain-specific language	Research: 1. longtudinal assessment of ChatGPT on student performance and learning outcomes 2. investigate ethical consideration related to its integration into education 3. explore potential integration of ChatGPT into established dental education frameworks and platform 4. compare ChatGPT with conventional methods (e.g. grammar and spelling correction tools) 5. collect feedback from a large coh…	ChatGPT can be a valuable writing assistant to help dental students with essay writing.
Quah 2024	Reliability of ChatGPT in automated essay scoring for dental undergraduate examinations	Quah B, Zheng L, Sng T, Yong C, & Islam I.	2024	BMC Medical Education	Original	NA/ Cross-sectional study	Singapore	National University of Singapore	Dentistry	surgery	Undergraduate	69	To assess how reliable is ChatGPT in automated essay scoring (AES) for oral and maxillofacial surgery (OMS) examinations for dental undergraduate students compared to human assessors	ChatGPT	The use of AI for essay scoring may thus help reduce intra- and inter-rater variability associated with manual scoring by providing a more standardized and reliable scoring process that eases the time- and labor-intensive scoring workload of human assessors	Instructors	Evaluation; Feedback;		Assessment rubric	reliability and interrater agrrement	* Automated Essay Scoring (AES) was performed using ChatGPT by one assessor who did not participate in the manual essay scoring exercise * Prompts generated based on a guideline by Giray, that include components of Instruction, Context, Input Data and Output Indication * Prompt template was generated for each question by one assessor with advice from two experts in prompt engineering * Prompts we…	Correlation and agreement between all scorers: * Q1: strong and significant positive correlation between manual scoring and AES (r=0.829, p<0.001) * Q2: moderate and statistically significant positive correlation between the two groups (r=0.599, p < 0.001). * Q1&2: excellent interater agreement *Cronbach was 0.932 for Question 1 and 0.881 for Question 2, both of which were Very Reliable Correlati…	* Small sample size with narrow scope of topics * Rubrics used in manual scoring have potential source of bias since it cannot eliminate subjectiveness	* ChatGPT was not able to identify content that was not relevant to the essay or that was factually incorrect. * Hallucination * Over-reliance * Ethical concerns * Lack of human emotion and empathy * Dependence on well designed prompts		ChatGPT has the potential to aid students in self-assessment or large-scale marking automated processes.
Qin 2024	Integrating ChatGPT into Human Morphology and Curriculum Ideology and Politic: Enhancing Learning and Engagement	Qin Y, Zeng L, Wei J, Hu Y, Wu W, Wang H	2024	Proceedings of the 2nd International Conference on Educational Knowledge and Informatization	Original	NA: non-randomized experimental study	China	Guangdong Food and Drug Vocational College	Nursing	Human morphology structure	Undergraduate	102 nursing students	To explores the application of ChatGPTâ€™s blended teaching in the teaching of human morphology and structure from the perspective of Curriculum Ideology and Politics, and provides a theoretical and practical basis for the teaching of human morphological structure.	ChatGPT	ChatGPTprovides students with personalized, immediate anatomical medical knowledge and conducts interactive simulation learning and testing	Instructors; Students	Curriculum design ; Content creation; Content Delivery ; Personalized learning ; Assessment	1 course	- Questionnaire (5-Likert scale) - course grade (100 point)	comprehensive literacy (questionnaire): information literacy, teamwork, critical thinking, honesty and trustworthiness, and initiative. - satisfaction levels (questionnaire): confidence in studying human body morphology, interest, efficiency, difficulty, and internalization of knowledge -theoretical and practical assessment (course grade)	- control group: theory class-> traditional classroom method, practical class-> by teacher using model and specimen - Experiment group: online and offline hybrid teaching based on ChatGPT (teaching method includes team-based learning (TBL), problem-based learning (PBL), and scene simulation method (SSM)) - In class- student were divided into groups * Pre-class preparation: use ChatGPT to generate…	* Student performance of 2 teaching methods - ChatGPT G: theoretical, laboratory score, and total all higher than control G (total: 83,2 Vs 74.5) with a lower SD = Blended teaching based on ChatGPT can effectively improve studentsâ€™ theoretical and lab scores, with a stable and good performance of ChatGPT * Comprehensive literacy: - ChatGPT average score in all the survey components were SG high…		1. inaccuracy in the generated content that required proofreading 2. info generated by ChatGPT is relatively limited, and the clinical case descriptions may contain errors or lack precision 3. overreliance 4. plagiarism 4. may decrease critical thinking, creativity, and comprehensive information capabilities in the learning process	Education: - educator should guide students to be honest and trustworthy, self disciplined, and innovative	The flipped class combined with ChatGPT and online learning platforms, can fully mobilize students' enthusiasm for learning and better achieve teaching effects.
Qamar 2024	Exploring the adoption and utilisation of ChatGPT in everyday academic practices among medical and dental students of Rawalpindi and Islamabad: a study on the impact and perceived effectiveness	Qamar K, Butt S, Abaid M, Rashid A, Tahira R, Iqbal S	2024	Journal of the Pakistan Medical Association	Original	Cross sectional study	Pakistan	Multiple	Medicine ; Dentistry		Undergraduate	315 students	to understand the adoption and utilization of ChatGPT in everyday academic practices by medical and dental students in an urban setting, and to examine the perceived usefulness of ChatGPT	ChatGPT		Students	NA	Jun-July 2023	Questionnaire (5-likert scale)	- non-ChatGPT users: their perspective on how they would use LLM in education - ChatGPT users: perceived usefulness, perceived Risk		- 61% had used ChatGPT for academics prior to the study * ChatGPT was used mostly for: case based learning/problem-based learning (CBL/PBL)-> clarifying topics-> medical terminology and definition -> differential diagnosis - 87.9%: ChatGPT is a convinent method to acess info - 83.5%: more useful than other sources - 77.1%: improved my academic performance - 68.6%: imp. to keep up with my peers ac…	1. self perception (generalizability)	1. Concern regarding security 2. Intellectual Property 3. risk of inaccurate and false knowledge 4. info needs verification by authentic sources	Research: explore and address the perceptions and risks associated with ChatGPT usage in medical education	The majority of the participants used ChatGPT for CBL/PBL and for seeking clarification on various topics. Overall, ChatGPT was regarded as a valuable tool for enhancing academic performance. Variations were observed in the perceived usefulness based on gender and field of study, while the perceived risk showed differences based on the field of study.
Prachnakorn 2024	Incorporating artificial intelligence into a workshop on scientific and scholarly report writing for preclinical medical students	Prachnakorn N, Preecha K, Sri-U-Thai T, Jaroenyod T, Sawang K, Patwong N, et al	2024	Medical Teacher	Original	NA/ Case report	Thailand	Walailak University	Medicine	Family and community medicine	Undergraduate	47 medical students (divided into 6 groups)	To present the use of an artificial intelligence (AI) tool (ChatGPT) to transform a didactic lecture to an interactive workshop - The main objective of the workshop was to prepare students to write their community health reports and present their group projects at the end of the course. In addition, writing a manuscript was optional for their learning	ChatGPT-3.5	AI tool can collect text inputs and generate a summary of the inputs within a desirable length and format. In addition, the AI can generate the outputs within a few seconds, which can eradicate the major limitation of a human instructor	Instructors	Content creation	4 hours	Extracted from the group discussion in the workshop	Ability of ChatGPT to transform didactic lecture to workshop	- Students need to write a community health project, so a 4 hr workshop on scientific and scholarly report writing was delivered - The workshop consisted of 5 activities - Each activity has 2 Q that the students need to discuss and summarize the answer in bullet points - Each activity took 25 min - instructor collected the 6 uploaded files of each activity (from the 6 groups)-> Use ChatGPT to com…	ChatGPT Generated a satisfactory result - instructor cross-checked the Accuracy and added some important points. - AI saves Time as it is not necessary for each group to present in front of the class - AI supports the instructor in summarizing the studentsâ€™ inputs promptly		1. Concerns regarding AI reliability 2. Intellectual properties (copyright) 3. ethical concerns (authorship, plagiarism)	education: 1. educator should learn how to use AI effectively in teaching and learning activities (AI litrecy) 2. AI users should understand the structures, abilities, and limitations of AI 3. Preparing and testing prompts prior to workshop to avoid unexpected outputs 4. workshop instructions are imp. to prepare the suitable format of inputs for the AI (in this case: student were asked to write t…	AI was used to summarise and generate the summary notes based on students' inputs throughout the interactive activities during the workshop			1. transform didactic lecture to interactive workshop-> the student have more opportunity for brainstorming and discussion
Tangadulrat 2023	Using ChatGPT for Clinical Practice and Medical Education: Cross-Sectional Survey of Medical Students and Physicians Perceptions	Tangadulrat P, Sono S, Tangtrakulwanich B.	2023	JMIR Medical Education	Original	Cross sectional study	Thailand	Prince of Songkla University	Medicine		Undergraduate	124 medical students, 46 interns, 37 resident, 32 attending staff	To evaluate the perception of physicians and medical students toward using ChatGPT in clinical setting and medical education	ChatGPT-3.5		Instructors	Content creation		Questionnaire (5-Likert scale)	participant experience and perception toward using an AI system in Medicine - participants rate the ChatGPT clinical case validity, clinical reasoning, clinical application, its use as a patient education tool, if they can provide a better response, and if it can be used in medical education -open-ended question: opinion regarding benefits and pitfalls of using ChatGPT	- ChatGPT-3.5 was prompted: Please act as a doctor and give me general knowledge, natural history and detailed treatment plan for a 65-year-old woman with knee osteoarthritis. - Participants were then asked to rate the ChatGPT response	Student results * Use of ChatGPT - 37.9%: used it before - 62.1% never used it before * using ChatGPT for patient care: positive perception: 75.8%, neutral: 24.2% * using ChatGPT for medical education: positive: 80.6%, neutral: 19.4% PERCEPTION AFTER SEEING THE ChatGPT DEVELOPED CASE: * Perception toward ChatGPT response: 1. validity and clinical reasoning-> positive:88.7%, neutral: 11.3% 2. usin…	1. Only 1 scenario generated of OA 2. The answer might change based on the prompt 3. participants from one center (generalizability) 4. no patient perspective 5. ChatGPT-4 is more advanced thus it may provide a more detailed response	- too general and superfacial response → medical student should pursue a deeper undertanding of disease - knowledge generated lack supporting scientific evidence - generated content reliability - lack of content verification by an expert		Medical students generally had a positive perception of using ChatGPT for guiding treatment and medical education. Medical students were satisfied with responses that followed textbooks and sounded authentic. In addition they positively perceived its use for creating patient educational material.	language barrier→meaning and correctness must be re-evaluated when information is being translated
Pan 2024	A cross sectional investigation of ChatGPT-like large language models application among medical students in China	Pan G, Ni J	2024	BMC Medical Education	Original	Cross sectional study	China	Anhui Medical University	Medicine		Undergraduate	1718	To investigate the level of understanding and trust of medical students towards ChatGPT-like large language models, as well as their utilization and attitudes towards these models.	ChatGPT-like LLM		Students	NA		Questionnaire	Understanding, trust, usage, and attitudes		Usage: 38% used large language models (LLMs); usage was higher among males, junior students, and nursing majors. Understanding: 34.5% had used LLMs, 48% had heard of them; understanding was higher in males, junior students, and public health management majors. Trust: 77.2% had moderate-to-high trust, but only 7.8% had strong trust; males and nursing students showed more trust. Attitudes: 66.7% we…	Missing factors (e.g., academic performance, background, income) may have influenced results. No measure for the longitudinal effects	fabrication/inaccuracy, risk of overreliance, limited understanding/intelligence, difficulty in interpretability.	Educational practice - tailor LLM usage among student groups, it should be used as supplement, promote students to critically evaluate reliability, bias, and potential impact of AI Research - longitudinal and interventional research, regular assessment of student feedback	Medical students' understanding, trust, usage, and attitudes toward LLMs varied by gender, grade, and major, with generally neutral to optimistic views but limited actual use.
Pakdel 2024	Shiraz Medical Students' Attitudes toward Using Artifical Intelligence in Writing	Pakdel F, Nezhad S, Shahsavar Z	2024	Sadra Medical Sciences Journal	Original	Qualitative research	Iran	Shiraz University of Medical Sciences	Medicine		Undergraduate	20	to assess medical students' attitudes toward using ChatGPT in their academics writing course	ChatGPT		Students	Feedback	1 course	Semi-structured interview	Medical students attitudes toward using ChatGPT in a writing course (pre- and post-use)	Students were first introduced to ChatGPT and shown how to use it. They were asked to type their handwritten in-class writing assignments at home and paste them into ChatGPT. To receive editing feedback, they typed the following prompt: "Proofread and edit the text, providing reasons for every single change." Students then emailed the ChatGPT-edited version to their instructor and discussed the c…	Student opinions at the beginning of the term - 15 students were familiar with ChatGPT, with more males than females. - 18 students believed ChatGPT could positively influence their writing. - 2 students did not wish to use ChatGPT due to difficulty accessing it without a VPN. - One student said: Using ChatGPT saves time, which is crucial for medical students. - 13 students believed instructor-le…	"- It included only 20 students; a larger or quantitative study might yield different results. - Only students' perspectives were explored; including the instructors view could have enriched the findings.	"-Hinders critical thinking -May produce incorrect or incoherent content -inconsistent output from the same prompt at different times -plagiarism and Ethical issues	Educational practice - Instructor guidance is vital to help students effectively use AI feedback, emphasizing teacher support in AI tool adoption. - Students should build critical thinking skills first to ensure AI tools enhance, not replace, deeper learning. - Focus on improving students language proficiency, especially vocabulary and grammar, to maximize the benefits of AI-assisted learning Pol…	Students' attitudes toward ChatGPT suggest that they can benefit from using it in writing with proper instructor support. However, to effectively use this technology, both students and researchers need to improve their language proficiency, particularly in vocabulary and grammar, to maximize educational outcomes.
Özbay 2024	Evaluation of ChatGPT as a Multiple-Choice Question Generator in Dental Traumatology	Özbay Y	2024	Medical records	Original	NA	Turkey	Karabük University	Dentistry		NA		To evaluate the ability of ChatGPT-4 to generate clinical case-based multiple-choice questions in dental traumatology	ChatGPT-4	it allows documents to be uploaded as files	Researcher	Content creation; Assessment		two reviewers jointly assessed and scored the questions based on the guidelines. In case of disagreement, the decision of a third reviewer was decisive.		20 MCQs were generated by ChatGPT-4 for every topic based on IADT guidelines. Three types of traumas which are fractures and luxations, avulsion of permanent teeth, and injuries in the primary dentition, had files uploaded with the prompt: Create 20 case-based MCQs (5 options each) from this document, including an answer key	* 52% of the generated questions were usable without modification or with only minor changes, while 28% were incorrect or completely useless * A significant association between the type of dental trauma and question usability, leading to a partial rejection of the null hypothesis. * "Avulsion of permanent teeth" had the best score, followed by "injuries in the primary dentition" and "fractures an…		* Produce text containing false information * Lack of detail in case stories * Inability to create medical images requires "rigorous evaluation, elimination, and development procedure" * lack of creative medical writing		ChatGPT can be useful for creating multiple-choice questions in dental traumatology after a rigorous evaluation, elimination, and development procedure
Orok 2024	Pharmacy students perception and knowledge of chat-based artificial intelligence tools at a Nigerian University	Orok E, Okaramee C, Egboro B, Egbochukwu E, Bello K, Etukudo S, Ogologo M, Onyeka P, Etukokwu O, Kolawole M, Orire A, Ekada I, & Akawa O.	2024	BMC Medical Education	Original	Cross sectional study	Nigeria	Afe Babalola University, Ado-Ekiti	Pharmacy		Undergraduate	252	To evaluate pharmacy students knowledge and perception of chat- based AI tools at Afe Babalola University, Ado-Ekiti, Nigeria (ABUAD)	ChatGPT, Grammarly, Quillbot, Snapchat AI		Students	NA		Survey	knowledge, perception, familiarity, and usage patterns		Knowledge and Usage: * The majority of students (88%) were aware of chat-based AI tools, and over 88% had also employed an AI tool * ChatGPT was utilized most (82.8%), primarily for assignments (80%) and studying (79.6%). Drug information (51.6%) and writing research papers (43.1%) * Perception: 85.3% believed that it enhances academic performance * 88.5% had a positive perception of chat-based A…	* Single university sample- limited generalizability * Self-reported data- risk of bias * Selection bias	potential distractions, risk of academic dishonesty, and over-reliance, will result on less organized class, require self control	Educational Practice: * Integrate education on AI, including capabilities, constraints, and ethics, into pharmacy curricula. * Educate AI as a supportive, not replacement, tool to enhance learning and professional readiness. * Provide training in effective use of AI in education. Research: * Examine uses of AI beyond chatbots in pharmacy education. * Utilize robust methods, larger multi-instituti…	Pharmacy students at ABUAD demonstrated good knowledge of chat-based AI tools and generally positive perceptions towards its use	limited technological infrastructure, faculty expertise, and resources		Enhance learning, research, and practice	Potential misuse in assessments by student
Or 2024	Using artificial intelligence chatbots to improve patient history taking in dental education (Pilot study)	Or A, Sukumar S, Ritchie H, Sarrafpour B	2024	Journal of Dental Education	Original	NA: pilot study	Australia	The University of Sydney	Dentistry		Undergraduate	13 students	To design, implement and evaluate a history taking Chatbot for undergraduate dentistry student	History taking GPT-3.5 (OpenAI)	AI can be used to develop educational chatbots that are affordable and can provide a new medium of simulation with more scalability, personalization, and access. ChatGPT has shown effectiveness in improving diagnostic accuracy, clinical judgment, and knowledge retention among healthcare learners.	Instructors; Students	Content creation; Content Delivery ; Personalized learning	NA	Questionnaire (6-likert scale)	Student participation and acceptance of using Chatbot for patient history taking	History taking chatbot was developed with a user (student or clinician) taking History for chatbot (aka patient) either verbally or by typing. -chatbot was hosted on Vercel using Next.js framework and OpenAI application Programming Interface -chatbots have structured chat prompts based on an ideal script to guide patient-practitioner dialogue -using genAI allows understanding variably expressed q…	- educator acted as patient: 2/13 student participated - with Chatbot: 13/13 participated (100%) * Student perception: - student generally found Chatbot useful and perceived competencies improved after Chatbot - increase student participation and provide more opportunities for students to practice - Chatbot was associated with high interest/ enjoyment * Staff perception: - recognized the versatil…			including early year dental Students -iterations of more cases - improve the developed Model	Chatbot has clear potential in dental education, which were well-received by staff and senior students			1. provide more opportunities for students to practice patient history taking
Olla 2024	Promptology: Enhancing Human AI Interaction in Large Language Models	Olla P, Elliott L, Abumeeiz M, Mihelich K, Olson J	2024	Information	Original	Qualitative research	USA	University of Detroit Mercy	Nursing		Undergraduate		To investigate the integration of generative AI in higher education and the development of the SPARRO framework, a structured approach to improving human AI interaction in academic settings			Students	Personalized learning	1 semester	Participant observation, student surveys, and professor interviews	Develop a structured approach to improving human-AI interaction in academic setting	Data were gathered from five healthcare and nursing courses: Healthcare Research Methods, Healthcare Informatics, Advanced Clinical Decision Making, Research Methods and Statistics, and Nursing Leadership and Policy. each course have AI based assignment required students to engage with AI tools in a variety of ways: - Research Paper Review: Students used AI to critically analyze research papers -…	Development of the SPARRO Framework - Created to provide a structured, ethical, and practical guide for AI integration in academic work. - Informed by student feedback and usage patterns; and faculty interviews and discussion board analysis. - Framework emphasizes planning, prompt design, critical review, and iterative refinement. SPARRO Framework Components 1. Strategy - Plan AI role in assignme…	- focused on short-term outcomes -developed based on data collected in a specific academic context -Lack of quantitative data	- concerns about trust -content Inaccuracies -academic disintegrity -prompt formulation	Educational practice - SPARRO framework provides a useful guide for integrating AI into education - Providing ongoing support and training to ensure equitable access to, and effective use of, AI across all student skill levels Research - Validating the framework across other academic disciplines - Long-term effects of AI use on critical thinking, originality, and academic integrity are still uncl…	The SPARRO framework provides a valuable starting point for the ethical and effective integration of AI in education, but its broader applicability and long-term effects must be carefully considered.				hallucination (AI-generated incorrect or fabricated information) and concerns regarding plagiarism.
Odesola 2024	AI-Powered Instant Textual Feedback on Physiotherapist Student Practical Performance	Odesola O, Alsmadi H, Al Kafari A, Kandasamy G	2024	Intelligent Methods, Systems, and Applications (IMSA)	Original	NA/ NA study	UK	Teesside University	Physiotherapy		Undergraduate	3268 entries	To bridge the gap of producing timely, high-quality feedback, by introducing an AI-driven, Keyword-Based system design to access student practical performance, thereby optimizing education for physiotherapists.	iAtexF, ChatGPT		Instructors	Evaluation; Feedback		Human expert review (5 senior specialists), ROUGE & BLEU scores, Cosine Similarity, Flesch-Kincaid readability metrics, user experience evaluation (by 2 web app experts)	Readability, factuality, tone, structural order, alignment with expert/ChatGPT feedback, system usability, and efficiency	The researchers created iAtexF to help give instant feedback to physiotherapy students during practical exams. It was trained using Long Short-Term Memory (LSTM), Bidirectional Recurrent Neural Network (BiRNN), attention mechanism and beam search. It used a heuristic synthesis algorithm to combine the feedback comments into one organized and useful response. The response is then split into three …	Best model - Bidirectional LSTM with Attention iAtexF similarity with human examiners (COSINE) - 73% ROUGE score - 34% Comparison with ChatGPT: - Relevance - 80.7% vs. ChatGPT's 72.3% - Tone Appropriateness - 86.7% vs. ChatGPT's 79.4% - Logical Structure - 100% vs. ChatGPT's 94.5% Flesch-Kincaid Grade - 10 GUI Usability Assessment - Usability - 98/100 (intuitive and efficient) Accessibility - 99/…		May overlook context-specific problems -Suboptimal text generation speed		iAtexF effectively generates structured, human-like feedback, excels in readability, factual accuracy, and structure order, outperforming ChatGPT and experts in suggestions, tone, and structure order.
Nissen 2025	A randomised cross-over trial assessing the impact of AI-generated individual feedback on written online assignments for medical students	Nissen L, Rother J, Heinemann M, Reimer L, Jonas S, & Raupach, T.	2025	Medical Teacher	Original	randomized cross-over trial	Germany	University of Gottingen in Germany	Medicine		NA	154	To investigate the questions To what extent do medical students use the app and, What is the association between app use and other factors, such as the students previous grades?	ChatGPT-4 tubro	ChatGPT (OpenAI), are able to provide personalised feedback within seconds.	Students	Personalized learning ; Evaluation; Feedback	23 consecutive days	Mandatory exit exam, System Usability Scale (SUS) survey with open-ended survey questions	- effect of LLM generated individualised feedback on the acquisition and medium-term retention of complex cognitive skills (here: clinical reasoning) compared to generic expert comments/feedback - ChatGPT usage by students - assosiation between app use and other factors	ChatGPT (GPT-4-turbo) was also integrated into "AppER," a mobile app Participants alternated in receiving "individual feedback" from GPT-4 and "generic expert comments" GPT-4 compared student answers to expert answers in order to provide tailored feedback The prompt was adjusted through trial and error using keywords from the related work GPT-4 acted as a "medical examiner," giving a reason (20 w…	Learning Outcomes & App Usage: * Frequency of using AppER correlated with better performance on exit tests than for infrequent users (p < 0.001), even after controlling for initial performance (correlational result). * Mean percent score for items previously presented in AppER was 52.9% , while for items not presented in AppER (new items) it was 59.4% . AI versus Expert Feedback: * No significant…	* Small sample size * Possible selection bias- can not be ruled out that the students with lower grades opted out of data collection * Some bugs that negatively affected app user experience * Technical issues with app- push notifications not respond after clicking on them	* AI Quality of Feedback: Erratic marking (biased toward longer answers), inaccurate corrections (e.g., "learn more"), and assumed access to expert answers. * Technical Failures: Mistakes, notice problems, and an important update incorrectly assigned feedback to controls (blurring group differences). * Bias of Sample: Self-selection may have eliminated lower-scoring students.	Educational practice: * Personalized feedback through ChatGPT could also be employed in subjects other than medicine * App could leverage LLMs to create new customized cases tailored to the specific needs of individual students Research: * Further improvement on the prompting should be considered when using ChatGPT to further investigate the effect of personalized feedback	The effectiveness of the approach may be further increased by specific prompt engineering		Firebase was utilised, a cloud computing service by Google. Firebase managed the database where all items were stored and facilitated multiple cloud functions, such as sending notifications and processing data
Ngo 2024	ChatGPT 3.5 fails to write appropriate multiple choice practice exam questions	Ngo A, Gupta S, Perrine O, Reddy R, Ershadi S, Remick D	2023	Academic Pathology	Original	NA	US	Boston University School of Medicine	Medicine	immunology	Graduate & Undergraduate	4 reviewers	To investigate whether ChatGPT could be used to create MCQs along with explanations of correct and incorrect choices for a graduate and medical school immunology class.	ChatGPT-3.5		Instructors	Assessment	Jan-Feb 2023	National Board of Medical Examiners guide	Correctness of the Q&A and need for modification - Grading criteria: 1= Q&A were correct, requiring only minor formatting 2= Q&A would require substantial modifications 3= answers were incorrect or significantly misleading.	self learning guide for medical school immunology were created then uploaded to ChatGPT prompt: "Write 4 MCQs with 4 answers and explanations for the incorrect and correct answers." for those result in inappropriate explanation for wrong answer-> ChatGPT was asked again "second chance"	* ChatGPT generated 60 Q * Only 32% of the questions had correct answers and explanations (considered a failing grade) * 43% require substantial modifications-> main reason: did not provide explanation for the incorrect answers, require negative response, (which of the following is NOT..), vague wording choice in the stem * Second chance did not provide an appropriate answer * 25%: completely wro…	1. Continuously improving model, thus it can provide a better Q&A 2. if ChatGPT allowed more freedmore, better Q&A might have been generated	Generated content Accuracy -misleading info might confuse the Topic for Students -AI ethics in education	Education: 1. generate MCQ based on course content 2. educator should review the generated MCQ	Unfortunately, ChatGPT only generated correct Q&A with explanations in 32% of the questions. In many instances, ChatGPT failed to provide an explanation for the incorrect answers. An additional 25 % of the questions had answers that were either wrong or misleading. Despite these issues, instructors may still find ChatGPT useful for creating practice exams with explanations with the caveat that ex…
Mukunya 2024	Utilisation of ChatGPT and other Artificial Intelligence tools among medical faculty in Uganda: a cross-sectional study	Mukunya D, Nantale R, Kayemba F, Ajalo E, Pangholi K, Babuya J, et al.	2024	MedEdPublish	Original	Cross sectional study	Uganda	Multiple	Medicine ; Nursing ; Other: Pharmacology and therapeutics	Biochemistry, Internal Medicine, Microbiology and Immunology, Physiology, Surgery, Pathology, Pharmacology and therapeutics, Pediatrics and child health, Family medicine, Radiology	NA	224 faculty	To assess the use of ChatGPT and other Artificial Intelligence (AI) tools among medical faculty in Uganda	ChatGPT		Instructors	NA	Nov-Dec 2023	Questionnaire	prevelance of using GenAI tools among medical faculty - factors assosiated with the use of AI		* 90% had ever heard of AI tools such as ChatGPT * 63.4% had ever used AI tools, most common tools 56.3% ChatGPT, 7.1% Quill Bot, 6.3% Desktop AI and 4.9% Bing (thi high use could be due to increase awarness about AI) * Purpose of use: 56 faculty used AI tools for research writing, 37 for summarizing information, 28 for proofreading work, 28 for setting exams or assignments, and 40 for non-academ…	* Sampling was uneven across departments * No assessment for prior training on use of AI tools * Limited content validity- questionnaire did not include all AI tools		Educational practice and policy: The need for training on AI use in education, formal policies, and guidelines to adequately prepare medical faculty for the integration of AI in medical education	The use of ChatGPT and other AI tools was high among medical faculty in Uganda
Mosleh 2023	Medicine and Pharmacy Students' Knowledge, Attitudes, and Practice regarding Artificial Intelligence Programs: Jordan and West Bank of Palestine	Mosleh R, Jarrar Q, Jarrar Y, Tazkarji M, Hawash M	2023	Advances in Medical Education and Practice	Original	Cross sectional study	West Bank of Palestine, Jordan	An-Najah National University, Al-Isra University, and Al-Balqa Applied University	Medicine ; Pharmacy		NA	321	To assess students' awareness and practice of AI programs in medicine and pharmacy in Jordan and the West Bank of Palestine.			Students	NA		Questionnaire			* (71.7%) pharmacy students and (28.3%) medicine students Awareness and Usage: * (81.3%) aware of AI programs, while (42.1%) participants had used AI programs before * 44.2% used AI programs during studying in university: drug information (44.5%), homework (ie, reports and assignments) (38.9%), and writing research articles (39.3%) * 97 participants used AI programs for finding exam questions Per…	* Not including other health care professions * Questionnaire did not include participants from Gaza city in Palestine	* Cheating or academic dishonesty * Error in generating medical information	Educational: * Integrating the advantages of AI in medical education Research: * Further studies to identify barriers to using AI programs in health profession education and strategies to improve medical education using AI. * Future studies could endeavor to understand why students respond the way they do and why they feel certain ways about using AI programs in their studies. * Future studies co…	Attitudes and practices regarding AI programs in medical education differ between medicine and pharmacy students and between pharmacy students from the WBP and Jordan.
Mool 2024	Using Generative AI to Simulate Patient History-Taking in a Problem-Based Learning Tutorial: A Mixed-Methods Study	Mool A, Schmid J, Johnston T, Thomas W, Fenner E, Lu K, et al.	2024	MedRxiv	Original	Mixed Method	USA	Southern Illinois University	Medicine		Undergraduate	26 students	To form a comprehensive picture of Year 2 medical student interactions with a generative AI-simulated patient in a PBL tutorial, as compared to interactions with multimedia patient case materials and triangulate on the impact these interactions had on learning.	Convai platform		Students	Content Delivery ; Assessment	2 days	Learner perceptions survey, patient history information quiz and descriptive observation notes	Medical students perceptions, learning effectiveness, and information recall when using AI-enabled versus traditional simulated patients in problem-based learning tutorials.	- Context and interface - students interacted via voice-to-voice communication with a 3D animated avatar situated in a virtual clinical exam room built using Unreal Engine 5.0 and Metahuman. - Purpose - the AI simulated a patient (named Randy Rhodes) for students to practice history-taking skills in a realistic clinical setting. - Prompt engineering - avatar responses were generated through promp…	Learner perceptions survey data - Significant improvement over time in AI condition - linear mixed modeling showed a significant positive effect of time (pre- to post-tutorial) only for students in the AI-enabled PBL (Problem-Based Learning) condition. - students in the AI condition rated their post-tutorial overall PBL experience about 6 points higher than their pre-tutorial rating, indicating e…	- One case at one medical school (but more than one-third of the class) - Study involved students very experienced with PBL and in the final unit of preclinical instruction preceding the Step 1 board examination - Students were not randomly allocated to groups (although groups were randomly allocated to condition, and there did not appear to be systematic differences across condition in pre-exist…		Educational practice - Start implementation of AI early, perhaps in the first year, before an alternative framework can take hold - Provide students with an orientation to the AI agent to help them understand its capabilities (perhaps during the Year 1 orientation to PBL) - Encourage play with or discovery learning of the AI capabilities. - More diverse and varied patient interactions than tradit…	Using AI-enabled patient simulations in PBL tutorials enhanced student enjoyment and teamwork but had limited effect on recall of patient history, with observations offering insights to optimize AI's role in clinical learning.
Mondal 2025	A qualitative survey on perception of medical students on the use of large language models for educational purposes	Mondal H, Karri J, Ramasubramanian S, Mondal S, Juhi A, Gupta P	2025	Advances in Physiology Education	Original	Qualitative research	India		Medicine		Undergraduate	25	To conduct a qualitative survey with in-depth interviews among medical students, with a focus on their views about the potential impact, utility, and any obstacle associated with these technologies in medical education.			Students			Survey and semi-structured interviews	Students' perspectives and usage		Theme 1: usage scenario Simplifying complex topics - LLMs helped break down and clarify difficult medical concepts. - Frequently used in subjects like embryology and physiology. - Students found responses more understandable than textbooks. Assignments and presentations - Used to generate content and help express ideas. -Enhanced the quality and ease of completing homework and seminar presentatio…	Self reporting Bias -sampling Bias	Erroneous results -Limited usage -Apprehension of hallucination -Ethical limitations -data privacy issues -Risk of overreliance -prompt sensitivity -Requires human oversight	Educational practice - Train students and faculty on responsible LLM use. - Use LLMs as supplementary tools for learning and efficiency. - Maintain human oversight for accuracy and safety. - Support students to avoid overreliance on AI. - Track learning through chat history to guide teaching. Research - Further quantitative studies are needed, using validated questionnaires developed from these q…	Students perceived LLM's usefulness in clarifying complex topics, supporting academic tasks, and enhancing learning. However, concerns about inaccuracies and hallucinations led students to emphasize the need for human oversight and proper training for responsible use.
Mistry 2024	Large Language Models as Tools to Generate Radiology Board-Style Multiple-Choice Questions	Mistry N, Saeed H, Rafique S, Le T, Obaid H, Adams S.	2024	Academic Radiology	Original	NA	Canada	University of Saskatchewan	Medicine	Radiology	NA	104 MCQ- 2 radiologist	To determine the potential of large language models (LLMs) to be used as tools by radiology educators to create radiology board-style multiple choice questions (MCQs), answers, and rationales	Llama 2 (Meta AI) and GPT-4 (OpenAI)	Remarkable capabilities in understanding and generating human-like text, making them potentially suitable for generating board-style MCQs, answers, and rationales in radiology education	Instructors	Assessment	NA	evaluation criteria (10-likert scale) (based on ABR Item Writers Guide)	Evaluator compare the GenAI genereted Q to a randomly selected 52 Q from a prior American College of Radiology (ACR) exams in term of: 1. Clarity of item-> stem provides sufficient information to direct student to the correct answer 2. Relevance of Q to clinical practice 3. suitability based on level of difficulty 4. Quality of distractor 5. adequacy of rationale	- Both GenAI were prompted to create 4 board style MCQs based on a given domain blueprint, with including the correct answer and rationale. - 4 Q were generated for 13 domains including various systems (= 52 Q from each tool)	- GPT4 show better performance across all evaluation criteria (mean score range between 9.8-9.9) Vs Llama 2 (7.2-9.2), SG p< 0.001 - no difference between GPT-4 and ACR Q - GPT-4 answer accuracy: 100% Vs Lama2: 69% - Llama2 has shortcoming in the adequacy of rationale	1. No assessment of item discriminations 2. No pilot implementation in an educational setting 3. Only single prompt strategy 4. focused on text-based Q 5. Generated Q were compared to publicly available ACR Q (due to security of the actual exams) 6. Generated Q were not compared to other Q sources (e.g. RadExam) 7. Each Q was assessed over 5 criteria only (maybe other quality aspects were missed)	Llama2 has lower accuracy with shortcoming in the adequacy of rationale	Education: 1. use GenAI to develop practice questions for board exam preparation 2.ensuring security of LLM generated questions and ensuring these questions are not released into the public domain Research: 1. need for continued refinement and optimization of LLMs tailored to the specific requirements of radiology education 2. ability to generate Q with images 3. further validation of GenAI 4. ex…	LLMs facilitate greater efficiency and scalability in generating radiology board-style MCQs, answers, and rationales, paving the way for future advancements in the integration of LLMs into radiology education. By automating the process of question generation, LLMs may offer a solution to the challenge of efficiently creating high-quality assessment materials and may allow radiology educators to f…			1. GenAI have the opportunity to develop crowd-sourced collections for radiology exams	1. application of GenAI in generating text-to image is challenging due to complexity and variability of medical imaging
Misra 2024	Artificial Intelligence and Objective Structured Clinical Examinations: Using ChatGPT to Revolutionize Clinical Skills Assessment in Medical Education	Misra S, Suresh S	2024	Journal of Medical Education and Curricular Development	Original	NA	US	NA	Medicine	NA	NA	NA	To examine the integration of ChatGPT into Objective Structured Clinical Examinations (OSCEs) for medical education	ChatGPT-4	• AI can improve the creation of OSCE content and decrease costs associated with exam administration. AI Contributions to OSCE Development: • Content Creation: • Review syllabus to identify areas needing more clinical skill assessment. • Analyze student performance to tailor specific OSCE designs. • Generate full case scenarios with lab data and notes. • Create cases and questions suited to cours…	Instructors	Assessment ; Evaluation; Feedback	NA	NA	NA	To assess ChatGPT ability to generate OSCE standardized checklist: 1. A validated checklist from a published neonatal jaundice was uploaded 2. Prompt ChatGPT to create a new OSCE checklist for a child with asthma 3. Yes and no assessments were randomly assigned to each criterion 4. The sample completed assessment was then uploaded, and ChatGPT was prompted to generate a trainee performance summar…	- ChatGPT created a 30 Q check list - ChatGPT provided a comprehensive assessment of trainee's performance including his strengths and challenges		1. Limited published standardized recommendations for courses to be used for comparison (student name, academic no.) 2. Input for analysis must be de-identified as ChatGPT is not FERPA compliant 3. need clinician review for medical accuracy (the OSCE case and the SP guide) 4. limited ability to create graphics/medical images 5. need educator review for appropriateness and accuracy (SP checklist f…	Education: - educator should understand appropriate AI use in their teaching	ChatGPT is able to aid educators in creating and administering these OSCE examinations efficiently, while providing trainees with an innovative platform for practice and feedback is noteworthy. Additionally, ChatGPT can help with valuable SP training. However, it is crucial to approach this technology with caution, ensuring medical accuracy and adherence to regulations like FERPA.
Mehta 2024	Embracing the illusion of explanatory depth: A strategic framework for using iterative prompting for integrating large language models in healthcare education	Mehta S, Mehta N.	2024	Medical Teacher	Original	NA/ Case report	US	Cleveland Clinic Lerner College of Medicine	Health Profession	anatomy, embryology, and physiology	NA	NA	To propose utilizing the concept of Illusion of Explanatory Depth (IoED) through iterative questionnaing of LLM to mitigate the risks of the integration of LLMs in the curriculum	LLM		Students	Content creation	NA	NA	NA	- IoED: cognitive bias where humans believe that they understand complex phenomena in more detail and depth than they truly do. This can expose when individuals are asked detailed follow-up questions or when individuals attempt to provide in-depth explanations. * Educational strategy: utilizes IoED through iterative questioning of LLMs which reveals the models limitations and fosters a deeper, ac…	- This method encourages critical thinking and reduces the likelihood of AI dependency and Automation Bias - in each example, iterative prompting exposed some inaccuracies or lack of deep understanding in the LLM response. - iterative prompting to probe deeper level of explanation-> allow author to gain in-depth knowledge on the topic while avoiding the risks of AI dependency and Automation Bias.			Education: - educator should encourage student to engage in iterative prompting-> critically assess and question the information provided by LLM - HCEs need to design learning activities that mitigate risks of AI dependency and automation bias. - HCEs should encourage learners to use LLMs to complete at least some of their assignments and for self-study. and they should train them not to accept t…					1. AI dependency: Students might rely too heavily on AI instead of independent thinking 2. Automation Bias: accuracy of AI responses is over trusted 3. AI lack reasoning ability and understanding of context
Mehta 2025	Creating custom GPTs for faculty development: An example using the Johari Window and Crucial Conversation frameworks for providing feedback to struggling students	Mehta N, Nielsen C, Zack A, Christensen T, Isaacson J	2025	Medical Teacher	Original	NA: Model development	US	Cleveland Clinic Lerner College of Medicine of Case Western Reserve University School of Medicine,	Health Profession		NA	NA	To customized GPT that train faculty on feedback provision	Customized GPT (with Johari Window and Crucial Conversations Framework)	When integrated with a custom (GPT) model, the Johari Window along with the Crucial Conversation framework can help faculty practice and refine their feedback skills in a safe, engaging, simulated, cost-effective manner	Instructors	Feedback	NA	NA	NA	- HPE faculty upload documents summarizing accepted frame- works such as the Johari Window or Crucial Conversations to create a knowledge base - then they can adjust contextual setting, text responses and even the description of the body language and facial expressions of the virtual character - GPT plays the role of struggling student were faculty interact with it-> then GPT provide ustomized fe…	* This method offers a flexible, engaging, cost-effective solution to faculty feedback training, allowing repeated practice and refinement of skills * faculty gain confidence in guiding students to recognize and address their own "Blind" areas, a crucial step in creating a continuous feedback cycle * Potential benefit of GPT-based training tool: 1. Provides faculty the opportunity to practice new…			Research: 1. validate the impact of the developed GPT tool on faculty feedback practice (confidence and competence in delivering feedback, particularly in challenging scenarios involving struggling students) 2. extend its application to other training contest-> peer feedback or interprofessional feedback scenario 3. apply it on other feedback setting	Integrating the Johari Window with a custom GPT model for faculty training can bridge the need for skilled feedback delivery with the limitations of traditional training methods.		currently the customized GPT is free of charge
Masikisiki 2023	Investigating the Efficacy of Large Language Models in Reflective Assessment Methods through Chain of Thoughts Prompting	Masikisiki B, Marivate V, Hlophe Y.	2024	AfriCHI '23 conference	Original	NA/ NA study	South Africa	University of Pretoria	Medicine		Undergraduate	17 reflections	To assess how well four language models can grade reflective essays (portfolios) based on the level of critical thinking by employing the Chain of Thought (CoT) prompting method	Llama-7b, Llama-30b, ChatGPT-3, Bard	LLMs able to understand complex sentences and context, and recognize the relationship between different elements in a text, including the users intention. When provided with a few examples, they are capable of performing very well in tasks that they have not been trained on.	Instructors	Evaluation; Feedback	NA	scoring rubric	Discrepancy between AI and human evaluator - Cohen Kappa: agreement between human and AI evaluation (score 0-1)-> 1: flawless match - MSE: lower score indicate minimal deviation from the actual value	- student submitted 3 reflections-> about the attributes that help them reach third year, experience in first rotation, overall reflection about their experience - The grading rubric was prompted to the GAI tools in 2 ways: 1. First prompt: including the rubric with description of its criteria 2. Second prompt: same as the first + example of essays ranging from lower to higher grade - both prompt…	* FIRST PROMPT: - Worst performance: Llama-7b-> highest MSE and lowest kappa score=-0.013-> generated illogical response unrelated to the instruction, struggled with longer essays (hung without responding)-> were able to score only 5/17 essay - ChatGPT and Bard: received the same score, with indistinguishable feedback provided to student to improve their writing. - ChatGPT was stringent compared …		1. user who do not understand English might encounter difficulties 2. The feedback provided is also in English - Do not fully cater indigenous language 3. lack consideration of human conditions and fail to adopt a human-centric approach		Among all models, Llama-7b performs the least effectively. Conversely, ChatGPT emerges as the superior model. Lastly, its important to note that the selected models do prioritise user privacy by allowing users to delete their own conducted conversations.				Llama-7b: 1. encounter challenges in handling longer essay-> hang without providing any response 2. face difficulty in processing extended prompts
Mansour 2024	Enhancing fieldwork readiness in occupational therapy students with generative AI	Mansour T, Wong J	2024	Frontiers in Medicine	Original	Mixed Method	USA	MGH Institute of Health Professions	Other: occupational therapy		Undergraduate	Pre-intervention survey (n = 34) to that gathered in the post-intervention survey (n = 27)	explores the use of generative AI to aid occupational therapy (OT) students in intervention planning	ChatGPT v. 3.5	* To enhance learning and application in clinical practice * Can facilitate the generation of various intervention ideas and reduce cognitive load allowing students to focus more on clinical reasoning and applied practice skills * Help students to enhance creative clinical problem-solving, and think beyond their their existing knowledge * Connect between theoretical knowledge and practical applic…	Students	Content creation; Content Delivery	2 weeks	survey	* Quantitative: Confidence in generating interventions Comfort with using ChatGPT Knowledge of ethical and safety considerations Perceived contributions of ChatGPT to healthcare Anticipation of ChatGPTs assistance Likelihood of future use Belief in improvement of patient outcomes * Qualitative: Time efficiency and idea generation Adaptation and creativity Evidence-based practice and client-center…	* ChatGPT was integrated in lecture and assignment * case study presented by the instructor where ChatGPT was used to search for interventions, 3 options were chosen where one is intentionally contraindicated. Students then evaluate these interventions, identify risks, and apply evidence-based reasoning, which required them to perform a literature review on each chosen strategy. * Students used d…	Quantitative Outcomes • Confidence in Developing Interventions • Mild confidence increase for intervention ideas (p = 0.07). • Mild confidence increase for therapeutic exercise programs (p = 0.07). • Ease with ChatGPT • Larger increase in ease of use (mean scores rising 88%, p < 0.001). • Knowledge of Ethical and Safety Protocols • Enhanced knowledge (mean scores rising 59%, p < 0.001). • Believe…	small sample size, reliance on self-reported data, and a short-term intervention	* Over-reliance- risk of hindered personalized problem-solving * Concerns relevance and safety of ChatGPT-generated suggestions	Educational: * Developing robust educational frameworks to equip both students and practitioners with the skills needed to effectively integrate AI tools into their practice. Research: Future research should focus on the broader implications of integrating generative AI into health professions education, exploring its role in improving student outcomes during clinical placements	This study suggest a positive disposition toward integrating ChatGPT into occupational therapy education	Hindered personalized problem- solving			Limits creativity of the therapist
Maab 2025	Artificial Intelligence and ChatGPT in Medical Education: A Cross-Sectional Questionnaire on students' Competence	MaaB L, Grab-Kroll C, Koerner J, Ochsner W, Schon M, Messerer D, Bockers T, & Bockers A.	2025	Journal of CME	Original	Cross sectional study	Germany	Ulm University	Medicine		Undergraduate	207 students	To assess Medical students knowledge, skills, and attitudes related to AI tools like ChatGPT, thereby describing the current status at the Faculty of Medicine at Ulm University.	ChatGPT		Students	NA		Questionnaire	Knowledge, skills, and attitude of students		AI Tool Used - ChatGPT was widely known (66.7%); other tools like DocMedicus and Fireflies were rarely used. - Most students used AI tools infrequently (less than once a month), mainly for searching (43.2%), explanations (39%), and translations (25.9%). Skills & Confidence - Students felt moderately skilled in accessing knowledge (Mean = 3.31), but weak in creating it (Mean = 2.3). - Few understo…	- Based on one institution and timepoint (generalizablity). - Low response rate (6%) (selection bias) - Mostly medical students; few from other programs. - Academic stage and age not controlled. - Used an unvalidated, self-developed questionnaire. - Relied on self-assessed data, not actual performance.	- Inaccurate outputs -Lack of real-life complexity representation -Legal and Ethical ambiguity -Misjudgement of AI Generated content -data Bias	Educational practice - Voluntary small group sessions training students on practical AI applications. - Involve students in curricular development Policy - Define clear AI learning objectives and establish transparent guidelines. Research - Assessing students understanding using ChatGPT literacy scale - Scientific monitoring the integration process of AI in medical education	Medical students are interested in AI tools like ChatGPT but lack the skills and confidence to use them beyond basic tasks.
Ma 2025	Facilitators and Barriers of Large Language Model Adoption Among Nursing Students: A Qualitative Descriptive Study	Yingzhuo M, Tong L, Yiling G, Qiongyao C, Mingzhao X, Jun W	2025	Journal of Advanced Nursing	Original	Qualitative research	China	Chongqing Medical University	Nursing		PhD, Master, Undergraduate	24	To explore nursing students' perceptions and experiences of using large language models and identify the facilitators and barriers by applying the Theory of Planned Behaviour.			Students			Semi-structured interviews	Student's perceptions and experiences		1. Attitudes Perceived value - Versatility across scenarios (clinical practice, research, language support) - Enhances efficiency and quality - Useful in various tasks such as knowledge querying, translation, and language polishing Perceived expectation - Optimism about future AI development - Anticipation of AI bringing innovations in nursing education Perceived caution - Concerns about accuracy…	Self-selection Bias -Online interviews -excluded individuals with Limited Internet access or those less proficient with virtual communication tools. -Video cameras were turned off -No non-verbal cues	Risk of overreliance -concerns with Accuracy/reliability -Ethical implications	Educational practice - Developing LLM-Based curriculums for nursing students Policy - Formulating management strategies and guidelines tailored to nursing education Research - Include a more diverse and representative sample - Employ varied recruitment strategies and data collection methods	Chinese nursing students' recognize the benefits of LLMs in daily studies, however remain cautious about using them on special occasions.	Geographic restrictions -Limited digital literacy -access to necessary devices and stable Internet	user-friendly interfaces -free access and ease of use
Luordo 2025	Application of Artificial Intelligence as an Aid for the Correction of the Objective Structured Clinical Examination (OSCE)	Luordo D, Arrese M, Calvo C, Shani K, Cruz L, Sánchez F, et al.	2025	Applied Sciences	Original	Other: Quasi-experimental, analytical, comparative, and explanatory study	Spain	Complutense University of Madrid	Medicine		Undergraduate	96 4th year medical students	To explore the use of the GPT-4 AI model to grade clinical reports written by students during the OSCE	GPT-4		Researcher	Evaluation		Developed Checklist	Comparing the AI's results with those of human graders	* GPT-4 model from OpenAI was used, with a prompt designed by the Digit-ECOEÂ® team to optimize the accuracy of the results * The AI task was to evaluate the clinical reports prepared by the students, following a series of specific items established for each evaluation * AI was instructed to analyze the reports and provide binary responses (1 or 0), depending on whether each item was present in t…	* Total of 1824 items were analyzed (19 items for each of the 96 students) * AI was significantly faster, completing the analysis in just 24 min, which represents less than one-fifth of the time required by an expert evaluator Correlation: * There was a significant correlation between AI and human graders. * The Intraclass Correlation Coefficient (ICC) between the two experts and the AI was 0.77 …	* Total of 1824 items were analyzed (19 items for each of the 96 students * AI was significantly faster (24min only)= less than one-fifth of the time required by an expert evaluator Correlation: * There was a significant correlation between AI and human graders. * Intraclass Correlation Coefficient (ICC) between the two experts and the AI was 0.77 for single measures and 0.91 for average measures…	Inherent rigidity, limited interpretation, handling ambiguity as errors, ethical concerns	Research: * focus on refining AI algorithms to better handle nuanced language and complex medical scenarios * exploring ways to optimize hybrid models * expanding the scope of research to diverse institutional contexts" to validate the generalizability of findings	AI could be a promising tool to enhance efficiency and objectivity in OSCE grading
Lowe 2024	The use of artificial intelligence in crafting a novel method for teaching normal human gait	Lowe S	2024	European Journal of Physiotherapy	Original	Case report	US	Philadelphia College of Osteopathic Medicine	Physiotherapy	Clinical Kinesiology	PhD	29 students	To highlight an example of a unique, AI-assisted instructional method that integrated cognitive and psychomotor reinforcement while increasing student engagement in the learning process	ChatGPT		Instructors	Curriculum design		Question "I feel that Gait Charades helped me better understand the phases of gait" (5-Likert scale, 5: strongly agree)	Students perceived learning benefit	-to prepare for the teaching of human gait, the instructor consulted ChatGPT to ask for ideas on how to engage the students to provide an educational experience that combine cognitive and psychomotor elements of learning - prompt: "Create 4 fun ways for me to introduce a lesson on phases of walking gait for Doctorate of Physical Therapy students in kinesiology class" - The instructor chose " Gait…	- when the same prompt was submitted few weeks later-> ChatGPT provided different response - mean student answer: 4.66 (indicate satisfaction)			Education: 1. PT educators should practice and integrate AI to create engaging learning experience 2. educator should delegate tasks to AI such as the creation of low-stakes quizzes and the provision of immediate feedback to students Research: - examine relationships between the use of similar activities and student outcomes	This case serves as a reminder of the tools at educators' disposal, such as the use of AI to provide students with immediate feedback, to provide different wording of a concept, and to create novel learning experiences. The gait activity described shows how movement-based learning can be easily integrated into instruction.
Lotto 2024	ChatGPT Generated Otorhinolaryngology Multiple-Choice Questions: Quality, Psychometric Properties, and Suitability for Assessments	Lotto C, Sheppard S, Anschuetz W, Stricker D, Molinari G, Huwendiek S, & Anschuetz L.	2024	OTO Open	Original	Other: Experimental question generation and exam simulation	Switzerland		Medicine	Otorhinolaryngology	NA	64	To explore ChatGPT's capability to create multiple-choice questions about otorhinolaryngology (ORL)	ChatGPT		Researcher	Content creation; Assessment	Jul-Sep 2023	Questionnaire, Expert review (quality criteria- 5likert scale)	* Q quality (1) Vignette: clearity of Q (2) Focus: Q is directly related to the clinical scinario (3) Distractors: no hints or cues are provided that would reveal the correct answer. (4) Relevance: The content of the question is of high relevance for the specialty (5) Correct answer: from the options, the depicted answer is clearly the best option. * student performance * Psychometric score	* Initial prompts were "Can you make a difficult multiple choice quiz about otolaryngology?" but were deemed "overly mnemonic and theoretical" and "inappropriate" * The request was rephrased to: "Can you please create a multiple choice quiz about otolaryngological clinical cases?" * The final prompt chosen for analysis was: "Can you please create a challenging 20 question multiple choice question…	* Question Generation and Accuracy: ChatGPT 3.5 produced 20 MCQs on ORL clinical cases. However, 1 was irrelevant, 3 had incorrect answer keys, and 3 had more than one correct answer. As a whole, a correct and clear answer key was present for only 70% of the questions. *Quality Assessment: **Low Scores: The questions scored low on focus and relevance (4.7/5), i.e., they were application-oriented …	Not including a control group and using a limited set of 20 questions	Poor vignette and distractor quality Unclear or wrong answers Too easy and stereotypical Subspecialty coverage imbalance Difficulty mismatch High prompt sensitivity Limited clinical realism Dependence on out-of-date training data Low psychometric reliability No management/therapy testing Ethical risks Expert review still necessary	Educational practice: * Mandatory expert review and revision for the AI-generated questions Research: * Future investigations should focus on refining and improving prompting to enhance question quality	ChatGPT 3.5 is able to generate grammatically correct simple ORL multiple choice questions for a medical student level
Liu 2024	Perception of ChatGPT by Nursing Undergraduates	Liu J, Wu S, Liu S	2024	Studies in Health Technology and Informatics	Original	NA/ Cross-sectional	China	West China School of Nursing, Sichuan University	Nursing		Undergraduate	46 second-year nursing students	To investigate the awareness and use of ChatGPT among undergraduate nursing students	ChatGPT		Students	NA		Questionnaire			* 97.8% (45/46) were aware of ChatGPT, and only one student was not * 32/45 Know ChatGPT from the internet, 11 from classmates or teachers, and two from conferences or lectures * 23/45 use ChatGPT: 22 students use it in frequently (weekly) * Primary purposes for using ChatGPT of the 23 students were to enhance their learning experience (16 students), for homework (6 students), for chatting (5 stu…			Research: Assess the effectiveness of AI tools such as ChatGPT in nursing education and their impact on learning outcomes	Majority of students are familiar with ChatGPT and use it for a variety of purposes, including enhancing their learning experience and assisting with homework
Liu 2024	Assessing clinical medicine students acceptance of large language model: based on technology acceptance model	Liu F, Chang X, Zhu Q. et al.	2024	BMC Medical Education	Original	Cross sectional study	China		Medicine		Undergraduate, Master and PhD	238 students	To explore medical students acceptance of LLMs in learning and examine the factors influencing this acceptance through the lens of the Technology Acceptance Model (TAM).	LLM (not specified)		Students			Questionnaire (5-likert scale)	Students' acceptance of LLM's and influencing facotrs		* Descriptive statistics - Mean scores above 3 for all variables except perceived risk, indicating mid-to-high levels for perceived usefulness, ease of use, social impact, attitude toward use, and behavioral intention. - Attitude toward use and behavioral intention had mean scores above 4, showing positive attitudes and strong intentions to use LLMs. * Correlation findings - Perceived usefulness,…	- exploratory study -relies solely on questionnaire -Lacks a survey of the actual usage of LLMs by medical Students -Attitudes and intentions toward using these tools May change Over Time	- May produce innaccurate or biased content -academic disintegrity -Risk of overreliance -Unreliability for advanced or subjective tasks	Educational practice - Teachers must provide training on the effective, ethical, and responsible use of LLMs in medical learning. - Teachers and university administrators should work towards incorporating LLMs into medical curricula and training programs. Policy - Transparent risk management policies required - Policymakers should support the use of LLMs in the medical field by considering studen…	Medical students show strong intent to use LLMs, driven by positive attitudes and perceived benefits, though perceived risk remains a key barrier needing careful management.
Li 2024	Exploring the potential of artificial intelligence to enhance the writing of english academic papers by non-native english-speaking medical students - the educational application of ChatGPT	Li J, Zong H, Wu E, Wu R, Peng Z, Zhao J, et al	2024	BMC Medical Education	Original	Other: Cohort	China	Sichuan University	Medicine		Undergraduate	27 third-year medical students	To investigate the effectiveness of employing large language models, particularly ChatGPT, in improving the English academic writing skills of medical students' whose first language is not English.	ChatGPT (3.5 and 4)		Students	Content creation; Evaluation; Feedback	2 weeks	Comparing scores (pre-post, AI-manual), questionnaire	Improvement in English academic writing quality	After submitting their initial mini papers (without AI), students used ChatGPT-3.5 over a two-week period to: - Refine their academic English writing - Improve grammar, sentence structure, and clarity - Enhance academic tone and vocabulary - Get feedback on how to better structure and express their ideas Then they resubmitted their revised papers to score manually and by ChatGPT-3.5 and ChatGPT-4…	Manual Scores Improved- structure (+1.98), Logic (+1.22), Language (+1.03), Total (+4.23), all p < 0.001. AI Scores Improved - ChatGPT-3.5 and ChatGPT-4 showed significant gains in structure, logic, and total scores; only ChatGPT-4's language score was not significant (p = 0.10). - ChatGPT-4's scores matched human grading, suggesting it may assist with assessment. Main uses by students - english …		language and cultural limitations -Lacks creativity and context understanding -Accuracy and Credibility issues -Ethical concerns in grading fairness	Educational practice - AI models utilized to further enhance medical education and improve medical students' research writing skill Policy - Ethical oversight (continued vigilance and improvement) Research - The application of AI in medical education and, writing and assessment support.	ChatGPT can effectively enhance non-native English-speaking medical students' academic writing and assist teachers in grading.	language barriers			Student effort, creativity, critical thinking, and the ability to convey ideas effectively are highly challenging for AI to capture
Lewis 2024	Medical imaging and radiation science students' use of artificial intelligence for learning and assessment	Lewis S, Bhyat F, Casmod Y, Gani A, Gumede L, Hajat A, et al.	2024	Radiography	Original	Qualitative research	South Africa	University of Johannesburg	Other: Medical imaging and radiation		Undergraduate	26 students	To understand MIRS students' use of AI for learning and assessment purpose			Students			Focus groups	Sutdents' understanding and use of AI		Theme 1: Understanding of AI - Participants described AI as technology that mimics human intelligence, improving efficiency and reducing human error. - Views ranged from technically informed to vague or limited understanding. - Some believed AI is pervasive in daily life, while others were just beginning to learn about it. Theme 2: Experiences with the Use of AI in Learning and Assessments 2.1 AI…	single higher education institution on South Africa - cross - sectional - Limited prior research on AI in MIRS education constrained the study discussion.	Potential for Inaccuracies -plagiarism -Inability to provide real-world settings -Ethical implications -Doubt about the source of AI-Generated information -Socio-economic barriers to access AI -academic staff not prepared to guide Students on Ethical AI use	Educational practice - Incorporation of AI into educational curricula and assessments - Faculty members educating students about the responsible use of AI Policy - Developing ethical guidelines and promoting responsible usage habits.	Participants used AI for academic and clinical tasks, citing improved productivity. However, they expressed concerns about reliability, access, and ethical implications.	- Social and economic considerations and infrastructure limitations impact student utilization of AI - socio-economic inequalities in the South African educational system, some students are not academically prepared to embrace AI-assisted learning - specific to south africa: power interruptions due to load shedding, high cost of data, bandwidth challenges influencing the reliability of internet c…			2.3 Challenges Using AI for Learning and Assessment - Inaccuracy and lack of references in AI-generated content. - System crashes or limited access (e.g., ChatGPT being down). - Misinterpretations and nonsensical paraphrasing. - Simulation tools perceived as unrealistic and not user-friendly. - Some participants highlighted AI use as an opportunity to build critical evaluation skills. - Desire ex…
Leng 2024	Challenge, integration, and change: ChatGPT and future anatomical education	Lige L	2024	Medical Education Online	NA	Text and opinion	China	Xiamen University	Medicine	Anatomy	Undergraduate		To explore the advantages and disadvantages of using ChatGPT in anatomy teaching through a combination of literature review and personal teaching experience.	ChatGPT		Instructors	Curriculum design ; Content creation; Personalized learning ; Assessment		Author's own teaching experience and observation	Effectiveness of ChatGPT in anatomy teaching	Assessment and Question Generation, ChatGPT: • Provides customized test questions by student performance. • Produces exam questions of varying difficulty levels. • Provides alternative questions for reducing teacher workload. Problem-Based Learning (PBL): • Provides easier PBL cases specifically for first-year anatomy students. • Provides teachers with preliminary drafts for case preparation. Cou…	Students Could test their knowledge on demand with personalized questions, enabling them to identify and fill learning gaps. -the Generated questions helped improve understanding of anatomical concepts and facilitated exam preparation. -PBL cases created by ChatGPT supported more effective problem-oriented learning, especially for Students with Limited prior medical knowledge. -Adjusting course p…		May generate incorrect medical information -plagiarism -Poor ability to recognize and use pictures -Algorithmic Bias	Educational Practice • Integrate AI tools like ChatGPT into medical education courses. • Personalize learning by developing questions and writing cases. • Place AI along with traditional pedagogy. • Encourage instructors to adopt new technologies. Policy • Develop guidelines for deploying AI in schools. • Pilot test and audit these guidelines by respective institutions. • Address infrastructure i…	Integrating ChatGPT into anatomy education shows promising benefits in enhancing learning and teaching efficiency.
Lee 2023	Using ChatGPT as a Learning Tool in Acupuncture Education: Comparative Study	Lee H.	2023	JMIR MEDICAL EDUCATION	Original	Other: Comparative study (collective case studies)	Korea	Seoul National University Hospital	Medicine	Acupuncture	NA	14 case studies	To evaluate the potential of ChatGPT as an educational tool in college acupuncture programs, focusing on its ability to support students in learning acupuncture point selection, treatment planning, and decision making. The focus of this paper is the application of ChatGPT in the selection of acupuncture points in different case reports.	ChatGPT-3.5 and ChatGPT-4	By using ChatGPT as an interactive learning tool in acupuncture education, students can explore various treatment options and approaches, ultimately enhancing their understanding of personalized acupuncture treatment	Instructors	Content creation; Personalized learning	NA	NA	Compare the response of the 2 models: 1. Number of suggested acupuncture points 2. Overlapping ratio	ChatGPT3.5 and 4 were prompted to suggest the acupuncture points for each case - Prompt: "Please suggest the acupuncture points for the following case presentation, {CASE PRESENTATION}".	- ChatGPT-4 generated significantly more acupuncture points compared to ChatGPT3.5 (9 Vs 5.6, P<.001) - Both ChatGPT suggested lower number of acupuncture points than those mentioned in the case studies - overlapping ratios: no sig difference		1. cant replace traditional diagnostic method that involve physical examination 2. need for a large amount of high quality data, including acupuncture points, patient outcomes, and other relevant factors, to generate accurate acupuncture treatments that reflect real-world practice ( the availability and quality of these data are still limited)	1. improve prompt 2. need for expert verification of output Research: 1. more comprehensive comparisons and analyses between case reports and ChatGPT (exploring the rationale behind selecting the acupuncture points) Education: - should be integrated into the education	In conclusion, the use of AI technology, such as ChatGPT, may support acupuncture education in conjunction with hands-on training and traditional diagnostic methods, rather than as a replacement for them. This integrated approach could lead to a more effective and comprehensive learning experience for college students pursuing acupuncture studies.			1. ChatGPT response can be compared to real world case report to stimulate critical thinking and enrich discussion-> identifying reasons of discrepancies will foster analytical and critical thinking skills 2. ChatGPT can provide an opportunity to experience a broader range of case scenarios by altering some part in the case presentation 3. help acupuncture practitioners or trainees understand how…
Laye 2024	Rapid Creation of Knowledge-Balanced Student Groups Using ChatGPT4	Laye M, Wells M	2024	Medical Science Educator	Original	NA/ Case study	USA	Idaho College of Osteopathic Medicine	Medicine	NA	Undergraduate	NA	To use ChatGPT data analysis function to create student groups composed of an equalized representation of experience in many biomedical disciplines.	ChatGPT-4	Alphabetizing does not consider students' prior coursework at all, whereas manual inclusion of different disciplines was time-consuming (16 h). Thus ChatGPT was used to complete this task in timely manner	Researcher	Other: Group distribution	NA	NA		To mitigate learning group imbalance 1. spreadsheet was uploaded to ChatGPT4 with the following data columns: student numbers (anonymized numerical identifiers replaced by students' names after sorting) and courses each student took 2. Multiple prompt was tried 3. The successful prompt was repeated to gauge the utility and repeatability of the group creation process	The first prompts failed to accurately distribute the students based on the prior courses that they have taken - the prompt: "I want to try to ensure that each group has as many of the courses" represented by the students as possible. Can you do that?"-> achieved the aim - ChatGPT was able to create the balanced group - able to troubleshoot on its own to Account for missing course names. - able t…	1. require double-check check and examine all output or codes. 2. ChatGPT is continuously updated thus each use should be evaluated		Research: 1. how will the student perform in those previous classes 2. title of the course might differ between institution (include more keywords)
Laupichler 2024	Large Language Models in Medical Education: Comparing ChatGPT- to Human-Generated Exam Questions	Laupichler M, Rother J, Kadow I, Ahmadi S, Raupach T.	2023	Academic Medicine	Original	NA	Germany	University of Bonn Medical School	Medicine	Neurophysiology	Undergraduate	161 second year medical students	To compare students performance on LLM-generated questions to their performance on questions developed by medical educator (humans Q).	ChatGPT-3.5		Researcher	Assessment	Summer 2023	NA	- student thought of exam writer - % of correctly answered ChatGPT Q compared to human Q - discrimenation level	- ChatGPT created MCQs for ungraded preparatory formative exam before final exam. - 2 sets of 25 MCQs (each has 5 options) were created. 1 set was written by medical educator and the other was generated by ChatGPT - ChatGPT prompt includes: a. type of Q: MCQ with 5 answer options, 1 of which is correct b. target audience: medical student c. supplementary details to prevent cueing: e.g. answer opt…	- 4 Q (16%) produced by ChatGPT were excluded-> bc have completely or partially incorrect answer options - Final set consist of 46 MCQs (25 human + 21 LLM) * Test difficulty: ChatGPT Vs human Q - Student answered 69% Vs 62% of Q correctly (7% more correct answer in ChatGPT, NSG) = ChatGPT and other LLMs could be successfully employed to create questions for formative exams in medical school * Dis…	1. result are from 1 semester of 1 course in 1 institution (generalizability) 2. no info about prior knowledge or exam performance 3. voluntary participation		Education: 1. refinement of prompt to include learning obj and lecture content to increase disorientation of the generated MCQs Research: 1. further evaluation of LLM use in formative assessment 2. replicate the study in other context (e.g. other medical subjects, semesters, countries, educational systems, languages) 3. generate Q for summative exam to explore possible influences of exam conseque…	NA
Lane 2024	Tool or Tyrant: Guiding and Guarding Generative Artificial Intelligence Use inNursing Education	Lane S, Haley T, Brackney D	2024	Creative nursing	Original	Other: case-based descriptive study	USA	Beaver College of Health Science	Nursing		NA	95 nurse educators	To explore the implementation of GenAI in nursing education and to offer a guide for its strategic use			Instructors	Content creation; Personalized learning ; Studying					• Generative AI impacts faculty in dual ways, acting as both a helpful tool and a hindrance. Effects on Faculty Time • Serves as a time saver. • Can also act as a time thief. Impact on Technology Use for Student Learning • Can enhance technology integration. • Can also limit its impact on instruction. Influence on Instruction and Critical Thinking • Facilitates critical thinking in some contexts.…		Prone to errors/inaccuracies Risk on critical thinking/originality Privacy and data security Ethical concerns and academic dishonesty Promotes intellectual laziness Faculty resistance/job security concerns Lack of AI literacy	Educational practice: consider using GenAI that offer commercial data protections and do not save user data or collect data for building large language models. Policy: Create strategies forAI use that are both safe and responsible	Despite the concerns, the transformative potential of generative AI to enhance teaching methodologies and prepare students for the interprofessional healthcare workforce provides a multitude of innovative opportunities for teaching and learning			Time Saver Heightens Innovation Facilitates Critical Thinking Benefits to Routine Tasks	Ethical concerns, potential biases, and AI literacy, transparency
Lam 2024	Utility of large language models for creating clinical assessment items	Lam G, Shammoon Y, Coulson A, Lalloo F, Maini A, Amin A, et al.	2024	Medical Teacher	Original	Other: Controlled, prospective, double-blinded comparison	UK	Imperial College London	Medicine		Undergraduate	251 final year students	To compare student performance (psychometric properties), examiner perceptions and cost of GPT-assisted clinical and professional skills assessment (CPSAs) items against items created using standard methods for formative assessment	ChatGPT-4 (design GPT)	Large language models can impact workforce tasks to potentially yield economic benefits	Instructors	Content creation; Assessment	3 days (Nov 2023)	- Student Assessment Mark Sheet - Questionnaire for examiner feedback (5-likert scale) - Self-reports of time spent by the case reviewer - final year summative written day schedule - historical ICSM penultimate year summative written and clinical practical assessment records	- Student Assessment Mark Sheet: assess student performance in term of clinical skills, formulation of clinical issues, management, and professionalism-> 5 point scale (clear fail to excellent) + overall global score for each case - feedback questionnaire after each formative assessment session-> rate realism and difficulty - Staff recorded time spent in min on drafting and reviewing GPT-assisted…	- compare GPT- assistance drafted assessment cases Vs those drafted through standard methods - Assessment designed to prepare final year students for their final summative clinical practical assessment - consist of 6 cases for the formative assessment in each set (set A and B) a. 3 cases require taking history from simulated pt b. 2 require clinical interpretation and answering Q with examiner c.…	- 239 were included for analysis * Standard Vs GPT cases 1. Q difficulty: in both cases student scored higher in GPT cases (C1: 86% Vs 82%, C2: 83% Vs 81%) in both cases NSG 2. Discrimination ability: NSG difference between GPT and standard in both cases = GPT-assistance does not significantly impact the discriminative ability of CPSAs, indicating potential for its integration without compromisin…	1. only limited number of GPT-assisted cases in low-stakes, formative setting were tested 2. heterogeneity of CPSA between institution may limit generalizability	1. potential biases	research: 1. investigate if utility is maintained with more GPT-assisted material 2. explore GPT ability to create clinical assessment material in other clinical practice area 3. explore students and examiners acceptability of CSPA item generated with LLM	Although GPT-assisted cases require human input before they are suitable for use, they still remain faster and cheaper than standard drafting methods. Furthermore, GPT-assisted cases were judged to be realistic and appropriately difficult by all respondents to the feedback questionnaire.
Chan 2025	Using ChatGPT for medical education: the technical perspective	Chan K, Yuen T, Co M.	2025	BMC Medical Education	Original	Mixed Method	Hong Kong and Singapore	University of Hong Kong (HKU) and the National University of Singapore (NUS)	Medicine		Undergraduate	70	To examine the potential of incorporating online AI teaching into the domain of clinical clerking to enhance students' learning experiences.	Bennie and the Chat (acted by ChatGPT)		Administrators; Students	Content creation; Content Delivery		Questionnaire	Student satisfaction and perception	User Roles and Skills • Users can interact with ChatGPT as simulated patients. • Administrators have patient records with user permissions. Data Confidentiality and Management • Patient names are anonymized to "patient-Bennie." • Sensitive records remain unchanged for realism. • data stored in JSON format in a secure server. • Data is sorted by medical departments and wards for training. Prompt G…	• Student feedback on a new chatbot for clinical history-taking is mostly positive. Overall Feedback • Median Likert scores (0-10 scale): • Efficacy: 7 • Experience: 8 • Overseas peer engagement influence: 8 • Mode scores: • Efficacy: 7 and 10 • Experience & overseas: 10 • Mean scores: • Efficacy: 7.4 • Experience: 7.51 • Overseas: 8.0 • Satisfaction rates (≥7): • Learning efficacy: 75.6% • Learn…	Potential imbalance in case representation due to Geographic availability -privacy challenges limit rare case inclusion	usage costs	Educational practice - The Chatbot allows students to practice anytime, anywhere, supporting self-paced and repeated training; improved exposure to diverse patient profiles; support for multilingual and international learners. Research - Future work should focus on building larger, more diverse case libraries across institutions globally.	The AI-powered virtual patient chatbot for surgical bedside teaching significantly enhanced students' learning efficacy, experience, and international collaboration. Students reported positive perceptions of the chatbot's usability, interactivity, and educational value, supporting its role as a flexible and effective supplementary tool in medical education.
Krumsvik 2024	Artificial intelligence in nurse education - a new sparring partner? GPT-4 capabilities of formative and summative assessment in National Examination in Anatomy, Physiology, and Biochemistry	Krumsvik R.	2024	Nordic Journal of Digital Literacy	Original	Other: Case study	Norway	University of Bergen	Nursing		Undergraduate		To examine GPT-4's capabilities for formative and summative assessment in a Norwegian nurse education setting	GPT-4		Researcher	Assessment; Personalized learning; Evaluation: Content delivery		- exam score (53 Q)	- capability of GPT-4 on a national nursing exam in anatomy, physiology and biochemistry in Norway (accuracy) - How can to apply it in formative and summative assessment for nursing students?	* Prompts used for simulating exam situations, including critical thinking of multiple-choice options and contextual reasoning for short answers * 2 researcher assessed GPT-4's responses for correctness and ethical principles * Digital Fieldwork: Follow-up interactions (August 2023-April 2024) drove GPT-4's enhancements, biases, and multimodal capabilities with high-resolution visual data	Exam Performance: * Overall accuracy: 84.9%-94.5% (optimal with text image descriptions). * Multimodal accuracy: 62.5%-100% (dependent on image quality). * GPT-4 provided instant, elaborative feedback on incorrect answers, catering to theories including Vygotsky's ZPD and Bloom's 2 Sigma Problem * Generated individualized study plans based on identified knowledge deficits * Simulated patient case…		* Incorrect answers and possible errors attached to graphic illustrations * Perpetuating biases and ethical issues * Plagiarism and the trustworthiness of AI	Educational practice: * GPT-4 can be a sparring partner for nursing students in formative assessment processes, case simulations, and so on Research: * Future analysis should focus on identifying specific questions answered incorrectly to determine if there are patterns or common topics where GPT-4 tends to make mistakes * Future research analyze which specific questions were answered incorrectly…	GPT-4s capabilities can be leveraged to enhance both formative and summative assessments, providing personalized feedback, improving learning outcomes, and ensuring fair and consistent evaluation of student performance			AI models’ abilities to improve formative and summative assessment, diagnostics, and empathy in patient communication, and their potential in medical education, nursing education and clinical treatment	ethical concerns, plagiarism, “deepfakes,” AI’s trustworthiness,
Kong 2024	Experience of undergraduate nursing students participating in artificial intelligence+project task driven learning at different stages: a qualitative study	Kong W, Ning Y, Ma T, Song F, Mao Y, Yang C, et al	2024	BMC Nursing	Original	Qualitative research	China	Ningxia Medical University	Nursing		Undergraduate	14	To explore the changes in students' inner experiences when participating in AI+project task-driven learning, from the perspective of nursing undergraduates and different time points.	ChatGAi and ERNIE Bot		Students	Content creation; Studying	4 months	Semi-structured interview	Students' experiences, perceptions, and challenges	Students used AI tools (ChatGPT, ERNIE Bot) before class to - Engage in autonomous dialogue - Complete a task list as part of group work In class - Students modified their task lists based on AI input - Revisited and critiqued their AI interactions - Discussed the advantages and limitations of AI-generated responses	Theme I: Diversified emotional experiences during initial knowledge deficiency - The confusion and unfamiliarity of first contact - Excitement and rationality in challenging new things - The embarrassment of lacking knowledge and skills - The helplessness of teamwork Theme II: Personal growth supported by external forces during the adaptation period - The adaptation and reflection of AI - The con…	Only explored the changes in the learning experience of nursing undergraduate students after applying AI+project task-driven learning to the Nursing Research	- Risk of overreliance - Mechanical responses	Educational practice - Pay attention to the changes in the learning experience of students after integrating AI into teaching, effectively carry out class teaching activities, and strengthen positive guidance to guide students to use AI correctly. - Quality of AI participation in undergraduate teaching should be improved. Policy - Guide students to comply with AI-related laws and ethics Research …	Nursing undergraduates experienced a progression from confusion to personal growth and motivation for further learning while engaging in AI+project task-driven learning.
Knobloch 2024	Students perception of the use of artificial intelligence (AI) in pharmacy school	Knobloch J, Cozart K, Halford Z, Hilaire M, Richter L, Arnoldi J	2024	Currents in Pharmacy Teaching and Learning	Original	NA: cross sectional	US	Multicenter	Pharmacy		PharmD	171 students	To understand pharmacy students perspectives on the use of AI in pharmacy education	Generative AI (not specify)	The understanding of student perspective can aid educators in integrating AI into pharmacy curricula	Students	NA	2 months	Questionnaire (14Q)	Student perception regarding: - use of and experience with AI - morals and ethics of using AI - use of AI in pharmacy education and their future careers		- 43%: unaware of the limitations of using AI - 45%: used AI for general purposes * For academic purposes: - 24%: used AI - 18%: open to the idea - 57%: no intention to use it in academic - use for academic work: a. majority (67%): as a research tool b. other: drug information responses, rewording educational materials into patient-friendly language, and journal club assignments. - 28%: used AI-g…	1. limited to 4 institutions (generalizability) 2. low response rate to some Q (maybe bc the survey length or the nature of the Q) 3. The study was not designed or powered to detect differences between responses based on education year 4. self-reported data (recall bias or social desirability bias)		Education: 1. formal AI training and education in school of pharmacy about AI-> focus on technical aspect and ethical consideration (should begin early in the curriculum and continue through the education journey including practice setting) 2. faculty member should reconsider their course material, activities, and assignments to determine if discussion of and guidance for the use of AI is warrant…	This study highlights the nuances of AI usage among pharmacy students. Despite limited education and training on AI, students utilized tools for various tasks. This survey pro- vides evidence that pharmacy students are exploring the use of AI and would likely benefit from education on using AI as a supplement to critical thinking.			1. can be utilized in various settings, including the classroom, workplaces, and experiential learning	1. Data privacy 2. Patient confidentiality 3. Reliability of AI-generated information. 4. apprehensions about AI inability to model clinical reasoning or replicate real patient interactions effectively 5. how educators can effectively promote their use in a safe, effective, and ethical manner
Kıyak 2024	Using a Hybrid of AI and Template-Based Method in Automatic Item Generation to Create Multiple-Choice Questions in Medical Education: Hybrid AIG	Kıyak Y, Kononowicz A	2024	JMIR Formative Research	Original	Mixed Method	NA		Medicine		Undergraduate		To propose a hybrid AIG to demonstrate whether it is possible to generate item templates using AI in the field of medical education	GPT Builder (OpenAI)		Instructors	Content creation; Assessment		Example generation and expert validation	Item and cognitive model generation	1) AI starts by prompting the expert to provide a parent MCQ item 2) AI asks the expert to highlight key phrases (variables) for template variation. AI guides the expert with suggestions (e.g., demographics, symptoms, findings) 3) AI replaces identified elements with placeholders (e.g., [Element 1]). It prompts expert to select diagnoses (answer options) to be impacted by the variable values and …	- AI + Expert Collaboration successfully generated MCQ templates and cognitive models using a 7-step hybrid method. - The first 5 steps, carried out in AI (using a Custom GPT-4), took less than 10 minutes per item â€” significantly faster than traditional methods. - AI-generated content was clinically plausible and structurally consistent	- Results depend on the model used (ChatGPT-4) - No empirical testing - Only a small number of simple item templates were generated	Racial and Gender biases -different models Lack replicability and standardization	Educational practice - Integrate hybrid AIG method in assessments to reduce cognitive load and increases efficiency by shifting experts from content creators to reviewers, especially in high-demand educational settings. Policy - Need for human oversight and accountability for automatically generated content. - Bias mitigation strategy Research - Generate more items using these templates - Investi…	Hybrid AIG is a promising novel method that leverages AI in development of templates for template-based AIG that transforms the traditional role of experts from creators to reviewer.
Kiyak 2024	Case-based MCQ generator: A custom ChatGPT based on published prompts in the literature for automatic item generation	Kiyak Y, Kononowicz A.	2024	Medical Teacher	Original	NA: Model development	Turkey	NA	Health Profession		NA	NA	To develop a tool specifically tailored to HPE to address the challenges associated with standard ChatGPT in generating MCQ.	ChatGPT customized model (Case-Based MCQ generator)	A tool is needed that is specifically tailored to HPE to address challenges on using the existing prompts for ChatGPT-based MCQ generation	Instructors	Assessment	NA	NA		- Case-based MCQs were trained using GPT Builder (by OpenAI) - The tool streamlines the MCQ generation process by using the available prompts in the medical education literature directly into its system - The GPT has been trained to direct users to follow the easy process: 1. Selection of prompt: user chose an appropriate prompt to generate MCQ of any format 2. Input of details: such as learning …	Potential benefit of this tool: 1. eliminates the repetitive task of manual prompt input, making the process more efficient 2. User-friendly thus bridges the know-how gap for medical educators new to using ChatGPT for generating MCQs 3. specific to health profession education, thus, tailored prompts and responses are available-> generate textually relevant MCQ (sig. improvement over standard Chat…		1. Need subscription 2. output verification	1. ensure the tool long-term sustainability (involve regular updates and maintenance for optimal performance 2. integrating new prompts that implement specific Q variants to ensure the tool remain flexible for HPE 3. creating a supportive ecosystem around the tool that assist users blueprinting the required knowledge area and linking this blueprint with the generated questions a. provide guidance…		subscription fee in ChatGPT plus represents a significant financial burden for educators in low- and middle-income countries-> exacerbate educational inequities			Challenges of generating MCQ using ChatGPT: 1. The repetitive task of copying and pasting prompts is time-consuming 2. Medical teachers need to be educated on how to use these prompts 3. Standard ChatGPT lacks the contextualization needed for medical education
Kiyak 2024	Keeping humans in the loop efficiently by generating question templates instead of questions using AI: Validity evidence on Hybrid AIG	Kiyak Y, Emekli E, Coskun O, Budakoglu I	2024	Medical Teacher	Original	NA	Turkey		Medicine		Undergraduate	18 medical doctors	To generate MCQs using the Hybrid (templet based and AI based) Automatic item generation (AIG) approach and investigate the initial evidence for validity of these questions by determining whether experts could identify the single-best correct answers	ChatGPT-4 (design GPT)	AI-based item generation (non-template based) enables educators to generate MCQs in seconds with less effort.	Researcher	Assessment	NA	NA	ability of doctors to identify the correct answer	Following the seven step hybrid AIG approach - use the custom GPT to generate the content used in a template * Step 1: Providing a parent item-> MCQ adapted from Turkish National Medical Specialty Exam * S2: Identification of elements for manipulation-> The custom GPT ask educator to identify elements for manipulation * S3: Replacement of elements and choosing options-> GPT replaced the chosen el…	- the software generated 104 items based on the templet - 35 MCQ were randomly selected for evaluation, each MCQ was evaluated by 3 doctors - in all MCQ (100%) the correct answer was identified by at least 2 doctors - out of 105 decision (35x3)-> 96.2% matched the correct answer given by the software - No comments were made by the doctors - Doctors who chose differently acknowledged the softwares…		1. Reliance on the quality of the parent item is important; any problems in the initial item can propagate through the generation process. 2. requires having experience in template-based AIG to use this method 3. ethical, privacy, security, and bias issues is still applicable	Research: • Hybrid AIG Approach: to enhance validity evidence, applied it to multiple medical topics • GPT Custom Testing: conducted in varied environments to create consistency of results. • Test of Items: administered to medical students for psychometric properties evaluation. • Validity Evidence: three AIG-specific sources can clarify problems from moving the analysis from items to models.	Hybrid AIG reduced the burden of template developers by allowing them to shift their roles from "creators from scratch" to "reviewers"
Kiyak 2024	ChatGPT for generating multiple choice questions: Evidence on the use of artificial intelligence in automatic item generation for a rational pharmacotherapy exam	Kiyak Y, Coskun O, Budakoglu I, Uluoglu C.	2024	European Journal of Clinical Pharmacology	Original	NA	Turkey	Gazi University Faculty of Medicine	Medicine	Pharmacotherapy	Undergraduate	99 fourth year medical students	to determine the feasibility of generating MCQs using ChatGPT in terms of item difficulty and discrimination levels.	ChatGPT-3.5	writing case-based multiple- choice questions for assessing the higher-order skills is labor intensive	Instructors	Assessment	August-September 2023	expert opinion and psychometric properties	ChatGPT genereted MCQ evaluation criteria C1: scientific acceptability-> is there any problem in terms of scientific/clinical knowledge? Is the question clear? Is there only one correct answer? Is the information provided in the question sufficient to find the correct answer? Is the question high-quality? Criterion 2: suitability of Q to be integrated into the official clerkship exam-> Is this qu…	- the written exam is part of the Curriculum that occurred after a clerkship (primarily HTN cases) -ChatGPT was used for template-Generated automatic item generation (AIG) -a prompt templet was used to prompt ChatGPT to create a case based exam MCQ on HTN (Both easy and hard for each Topic) -panel expert review ChatGPT-Generated MCQs and evaluated them without making any changes	- All 10Q were considered scientifically sound and clear. - All the Q have only 1 correct answer - The information provided in the questions was sufficient to find the correct answer - 8 were excluded bc of their unsuitability for this medical school context (Criterion 2) such as: Q contain "DASH diet" which is a terminology based on US and was not covered in their training - only 2 Q generated b…	1. limited set of Q, low number of participants, single university - Compliance with official regulations constrained the ability to expand the number of Q 2. relying on point biserial correlation (discrimination) may not have encompassed all relevant quality measures	1. risk of inaccuracies or outdated content-> e.g. some ChatGPT explanation contained contradiction regarding beta-blockers in gout patients (although no problem was in the Q) 2. black box nature if AI-> no idea how the input will precisely affect the output	Research: 1. more Q to determine the applicability of the findings across a wider range fields 2. a detailed qualitative analysis of item content	ChatGPT-generated questions exhibit psychometric properties that meet acceptable standards. However, further research is essential to either corroborate or question these findings			1. ChatGPT have the opportunity to make test development more efficient	1. require expert oversight over the generated content 2. AI-generated Q requires review and revision 3. The evolving nature of LLM constrains the applicability of research results to different subjects or medical institutions
Kıyak 2025	Can ChatGPT generate surgical multiple-choice questions comparable to those written by a surgeon?	Kıyak Y, Coşkun A, Kaymak Ş, Coşkun Ö, Budakoğlu I	2025	Baylor University Medical Center Proceedings	Original	NA	Turkey	UHS Gulhane School of Medicine	Medicine	general surgery	Undergraduate	112, 4th year medical students	To determine whether surgical multiple-choice questions generated by ChatGPT are comparable to those written by human experts (surgeons)	ChatGPT		Other: Researchers	Assessment		Students' performance on 10 multiple-choice questions	Correlations between the two groups of questions and their correlations with total scores in a general surgery clerkship exam	ChatGPT generated 5 MCQs based on five specific learning objectives in general surgery (colorectal, gastric, trauma, breast, thyroid) and other 5 MCQs written by experts	* Significant positive correlation between ChatGPT-generated and human-written questions for only one learning objective (colorectal) * Only the colorectal ChatGPT-generated question achieved an acceptable discrimination level (above 0.20 correlation with total clerkship scores), while the other four ChatGPT-generated questions failed to meet this level * All human-written questions showed accept…	1. Performance Variability: ChatGPT-generated MCQs' level of correlation and discrimination is different because of the variability in subject complexity. 2. Reporting Limitations: Reporting just psychometric data only makes it hard for clinicians to see content differences between human and AI questions. 3. Limited Scale: Only a couple of themes and participants may not be sufficient in enabling…	* Difficulty in grasping contextual understanding * Cost of advanced models	Educational: * Need for human oversight and review of ChatGPT-generated multiple-choice questions before their use in exams * Integrate artificial intelligence tools like ChatGPT with human expertise to enhance efficiency and quality Research: * Evaluate questions generated by other AI models and explore other aspects like question complexity, topic coverage, or other qualitative aspects of conte…	Integration of AI into the question development process is valuable to enhance efficiency for test developers in medical schools where a large volume of questions is needed	Cost of advanced models			Difficulty in grasping contextual understanding
Kido 2022	Adapting the layered learning model to a virtual international exchange program	Kido K, Slain D, Kamal K, & Lee J.	2022	Currents in Pharmacy Teaching and Learning	Original	Pilot study	USA, Japan	Multicente	Pharmacy		Undergraduate	26 (4 pharmacy student + 15 resident/fellow+ 7 preceptor)	To evaluate the effectiveness of the longitudinal virtual international exchange program in applying principles of the LLM to multiple levels of learners and instructors at West Virginia University (WVU) School of Pharmacy and Kitasato University (KU) School of Pharmacy.	LLM (not specified)		Students	NA	two, one-hour virtual exchange sessions were held (3 months apart)	Online survey (5-likert scale)	- program structure effectiveness -learning outcome releated to the educational Topic -cultural competency	- LLM- based small group discussion - at the end of the session each group deliver a didected presentation * No info. how LLM was used	*The LLM was well-received, especially by U.S. participants *Median scores for program structure and learning outcomes were high (4.0 for structure; 3.0 for residency topics) - student satisfaction (M=4.5) - perceived the overall program, large group presentation, and small group discussion as effective (M=4) - satisifed with the session length (M=4) *U.S. participants rated the use of LLM signif…	Foreign language might affect: 1. overall conversing ease and comfort 2. suboptimal participant rapport 3. suboptimal language comprehension 4. reduce discussion between participant from Japan and US.	- language barriers -cultural response Bias -Small sample size	- pairing learners from Both univeristies -Optimizing discussion Time -language support	The LLM was feasible and effective in a virtual international exchange program, particularly for U.S. participants. Future sessions should address language barriers and optimize discussion time	Language barrier and cultural differences might affect the outcome of using LLM	Pre-session pairing, extended discussion time of the LLM session	Enhanced cross-cultural collaboration
Khojasteh 2025	Empowering medical students with AI writing co-pilots: design and validation of AI self-assessment toolkit	Khojasteh L, Kafipour R, Pakdel F, Mukundan J	2025	BMC Medical Education	Original	Mixed Method	Iran	Shiraz University	Medicine		Undergraduate	22 third year med students	To rigorously evaluate the validity and reliability of this academic writing self-assessment toolkit.	ChatGPT		Students	Feedback	17-week semester	Interviews, questionnaires (pre-post), validity and reliability	Validity and reliability of the academic writing self-assessment toolkit	Students input the prompt into ChatGPT after writing their essays "Please review and revise the following essay, addressing any necessary corrections related to grammar, punctuation, vocabulary, and coherence. Additionally, provide detailed rationales for each modification or suggestion to facilitate comprehension of the editing process." Then the students reflected on the AI's feedback.	Quantitative Findings (Pre- vs. Post-Toolkit Use): - Understanding Feedback: Decreased from 4.1 to 3.5 - Improvement in Writing: Decreased from 4.0 to 3.3 - Usefulness of Feedback: Increased from 4.3 to 4.8 - Goal Setting: Increased from 3.9 to 4.4 - Interpretation: Students became more critical and reflective, recognizing limitations in their writing. Toolkit improved goal-setting and feedback u…	long - term effects not studied. - Limited customization for diverse needs. - Toolkit focused Only on medical students. - findings not widely generalizable - homogenic sample from a single university	Bias and Lack fairness. -Risk of overreliance -Difficult to tailor AI tools for diverse needs. -Ethical concerns	Educational Practice - Use AI to support, not replace, human feedback - Encourage reflection, collaboration, and self-assessment - Promote ethical, responsible AI use Policy - Emphasize responsible and ethical AI integration in curricula Research - Investigate bias reduction strategies in AI tools - Study long-term impact of AI on learning outcomes - Explore AI customization for diverse students …	AI-assisted enhance medical students' academic writing skills when integrated thoughtfully with a focus on ethical use, critical thinking, and personalized feedback.	overreliance on AI
Yap 2024	Development of a Metaverse Art Gallery of Image Chronicles (MAGIC) for Healthcare Education: A Digital Health Humanities Approach to Patients Medication Experiences	Yap K, Ho J, Toh P.	2024	Information	Original	Cross sectional study	Singapore		Pharmacy		Undergraduate; graduate	16 sudents	To explore the potential of combining ATx, Gen AI, and the metaverse in healthcare education through the creation of an educational metaverse (i.e., eduverse) called the Metaverse Art Gallery of Image Chronicles (MAGIC) to identify whether MAGIC could help facilitate a deeper understanding among pharmacy/pharmaceutical science students on patients lived experiences of their medication therapies, …	ChatGPT 3.5, NightCafe, Canca, Heygen		Instructors	Content creation; Content Delivery		Questionnaire	Acceptance, usability, and educational impact of the MAGIC metaverse intervention	Narrative generation - ChatGPT v3.5 - AI language model was used to co-create detailed narrative descriptions of patients medication experiences. - Patients personified their medications as hero or villain characters with traits like superpowers, backstory, symbolism, and appearance. - ChatGPT helped transform these patient inputs from character sheets into richer, coherent textual narratives for…	* Participants digital skills & metaverse experience - Confident in sharing/interacting online 68.8% - Confident adapting to new tech and managing safety online 62.5% each - Least confident in digital content creation 50% - Prior experience with augmented reality (93.8%), lifelogging (87.5%), mirror worlds (93.8%), and virtual worlds (75%) * Content preferences - Twice as many preferred hero char…	- Small sample size - Not representative of other healthcare student populations - Convenience sampling and gender imbalance (more females) could cause response bias. - Participants likely had prior immersive tech experience or interest, potentially biasing results. - No formal assessment was designed to measure actual learning due to project time constraints. - Perceptions and usage intentions m…		Educational practice - Combining digital tech (Gen AI + metaverse) with narrative art can enhance healthcare students understanding of patients experiences. - Balancing medical knowledge, narrative skills, and technology is key in modern healthcare education. - Metaverse offers an engaging alternative to limited real-life therapy exposure. Research - Use larger, more diverse healthcare student sa…	Digital art-based interventions like hero villain medication portraits in an immersive metaverse (MAGIC eduverse) can deepen healthcare learners understanding of patients medication experiences and adherence. This innovative approach enhances engagement, empathy, and behavioral intention to adopt new learning technologies, offering valuable insights into integrating art, science, and technology t…	The platform required significant mental effort, lowering ease of use and possibly hindering adoption.
Kazley 2024	Is use of ChatGPT cheating? Students of health professions perceptions	Kazley A, Andresen C, Mund A, Blankenship C, Segal R	2024	Medical Teacher	Original	NA: cross sectional	USA		Health Profession		Other: Graduate (professional degree, PhD, master) and Undergraduate include many disciplines such as rehabilitation, speech-language pathology, health care, health informatics, health administration, physician assistant, etc	391	To explore health professions students' use of ChatGPT and their perceptions of cheating behaviors.	ChatGPT		Students	NA	NA	Questionnaire (Cheating Behaviors questionnaire)	- the questionnaire involve 25 scinarios that require student to use Likert scale to indicate their level of agreement		* previosly used AI: 34.7% * Most used AI: - ChatGPT: 30.6%, other such as Bing AI, Ask AI, Grammarly, Bard, quizlet AI (all less than 2%) * used for: interactive flashcard studying service, photo generation, re-writing sentences, brainstorming, recreational fun, and "just to try it." * using GenAI to study for exam is not cheating (80.9%) * it is the student responsibility to report other studen…	1. low response rate thus the data might not be representative 2. Respondents might not be completely honest for fear of being judged for their practices and opinions or their desire to calm the fears of faculty who are deciding how to allow generative AI in education	1. academic dishonesty and cheating 2. plagiarism 3. ethical implication: risk of bias, data privacy and security 4. risk of unintentionally cheating bc of lack of education and awarness of what is allowed 5. overreliance on GenAI-> affect them academically due to incorrect information or a lack of experience with the individual synthesis and learning - using AI during exam: cheating (90.2%), mor…	Education: 1. provide clear instruction about use of GenaAI in program and courses 2. education program about AI Policy: - honor codes and councils may need to adjust or update their policies and provide specific guidance to students	Generative AI tools provide new options for students to study and learn.			1. allow students who seek clarifying detail about topics to quickly answer their questions and provide supplemental information 2. provide additional form of information and support
Kavadella 2024	Evaluation of ChatGPTs Real-Life Implementation in Undergraduate Dental Education: Mixed Methods Study	Kavadella A, Da Silva M, Kaklamanos E, Stamatopoulos V, & Giannakopoulos K.	2024	JMIR Medical Education	Original	Mixed Method	Cyprus	European University Cyprus	Dentistry		Undergraduate	77 second-year dental students	To evaluate the implementation of ChatGPT in the educational process, both quantitatively and qualitatively	ChatGPT		Students	Content creation;	One month	AI evaluation Questionnaire knowledge examination	performance (subjective and qualitative evaluation)	* Students were randomly divided into 2 large groups (the ChatGPT and the literature research groups) and further into smaller groups. * Literature research group performed the assignment by searching the internet and delivered it in PowerPoint format, including the references used. * ChatGPT group (1) asked the LLM relevant queries and developed a PowerPoint presentation; (2) registered and repo…	Quantitative: * 39 were assigned to the ChatGPT group and 38 to the literature research group * ChatGPT students outperformed the literature research students with higher range of examination grades (8-10) * Students of the ChatGPT group (n=39; mean 7.54) performed significantly better (P=.045) than students in the literature research group (n=31; mean 6.94) Qualitative: * 80% of students from Ch…	* Small sample size- may limit generalizability * Student digital literacy- results might not apply to less digitally familiar students in other institutions. * Outdated qualitative findings	Prompt refinement, content accuracy, lack of critical thinking, hallucination, depth of information, and technical issues	Educational practice: * Educators should consider integrating ChatGPT into curriculum design; awareness programs are warranted to educate both students and educators about the limitations of ChatGPT, encouraging critical engagement and responsible use Research: * Further exploration of the emerging relationship between language models and students during the learning process is needed. The study …	Students adapted quickly to the technological environment of the language model, recognized its opportunities and limitations, and used it creatively and efficiently			Efficiency and quality: improved student performance, personalized learning, targeted and immediate feedback, increased accessibility, creativity and innovations, student engagement, lesson preparation, collaborative activities, and evaluation
Karaçay 2024	Nursing Students' Experiences Towards Using ChatGPT as a Teaching Tool: A Descriptive Qualitative Study	Karaçay P, Yaşar Ö	2024	Teaching and Learning in Nursing	Original	Qualitative research	Turkiye		Nursing		Undergraduate	24 sophomore nursing students	To reveal sophomore nursing students' experiences and perspectives toward ChatGPT activities used as a teaching tool in the classroom	ChatGPT		Students	Content creation		Survey		* Theoretical lectures on abdominal and neurological examinations were presented to the students * Students used ChatGPT 3.5 to summarize lectures based on the instructions presented * Students critically appraise response and they tried to find the correct information, incorrect information, and the information that needed to be revised or added.	Knowledge Acquisition: * Participant knowledge of the topics and the use of ChatGPT were increased * It helped to complete students knowledge, better understand the topic, acquire new knowledge, and easily access information * Reinforced students learning through awareness of their own knowledge and compared it to ChatGPT response * Most of the students stated they accessed information quickly Cr…	Only 2 activities were done and the evaluation was made only from the student's perspective, with 3 open-ended questions	Hallucination, Lack of deep knowledge, Missing details	Educational: * Nurse educators must teach students about the ethical use of AI to enhance learning responsibly Policy: * Universities may use this study as guidance in integrating the appropriate use of AI in their policies Research: * Conduct experimental research to measure the effects of classroom activities in the future	In-class ChatGPT activities can enhance nursing students' knowledge of the subject and the ChatGPT application and provide them with a critical perspective.
Jayawardena 2025	Dental Students Learning Experience: Artificial Intelligence vs Human Feedback on Assignments	Jayawardena C, Gunathilake Y, & Ihalagedara D.	2025	International Dental Journal	Original	NA/ NA study	Sri Lanka		Dentistry		Undergraduate	194 first-year dental undergraduate	evaluate the effectiveness of an AI-based tool (ChatGPT-4) (AIT) vs a human tutor (HT) in providing feedback on dental students assignments	ChatGPT-4		Other: researchers	Evaluation; Feedback		questionnaire, subject expert evaluation	Grading accuracy, students' perceptions of feedback quality, expert evaluation of feedback quality, timeframe taken for feedback delivery, and students' perceived usefulness of feedback for future performance	* An online chat discussion was conducted with ChatGPT-4 to ensure its understanding and clarity of the rubric using prompts. * Each student's responses were entered into the ChatGPT interface one at a time, and scores out of 100 were requested for each question. * The AIT was provided with responses with or without additional probing to assist its answer, with over one probe used on some instanc…	* Grading Accuracy: AIT and HT showed no significant difference in scores for Question 1 but a significant difference in Question 2 and overall scores. The study demonstrated a significant inconsistency, with AI grading achieving the HT benchmark only 50% of the time. Students also observed a significant difference in grading accuracy, with 88% of them reporting HT accuracy as greater than 70% co…	* limited generalizability- small sample size, the use of only two questions, the focus on a single subject (histology), conducted at a single site *potential for student bias * variability in prompts and potential biases inherited	* Inconsistency in grading * Struggle with context switching * Tendency to provide more expansive feedback beyond the rubric's expectations * Students found AIT's detailed feedback harder to process	Educational: * Implement AI technologies into Learning Management Systems (LMS) for increased efficiency and immediate feedback * Make AI systems learn to express themselves in a more human way to enhance student comfort Research: * Further research into the accuracy of grading is necessary for incorporation of AI into educational evaluation * Further research and development to ascertain reliabi…	AIT demonstrates significant potential to complement HT by providing detailed feedback in a shorter timeframe
Janghee 2023	Medical students' patterns of using ChatGPT as a feedback tool and perceptions of ChatGPT in a Leadership and Communication course in Korea: a cross-sectional study	Park J	2023	Journal of Educational Evaluation for Health Professions	Original	Cross sectional study	South Korea	Soonchunhyang University College of Medicine	Medicine		Undergraduate	99 2nd-year pre-medical students	To analyze patterns of using ChatGPT before and after group activities and to explore medical students' perceptions of ChatGPT as a feedback tool in the classroom.	ChatGPT	* Accessibility to the general public * Instructors efforts and costs burden in providing feedback to large number of students	Students	Feedback	March to June 2023	Survey		* Students practiced 16 negotiation strategies as an individual activity, in which they made 3 solutions with 3 strategies among 16 negotiation strategies to solve a simulated conflict scenario. * In the first session each team developed a team solution with the allotted negotiation strategy without feedback from ChatGPT. * After submitting solution the instructor presented the feedback from Chat…	Survey Participation • 99 students participated in individual and group work. • 41 survey participants (23 males, 18 females) completed the survey. Team Feedback Use • 15 teams overall, 13 of which used the feedback from ChatGPT. • Teams altered their behavior by: • Placing conclusions (5 teams) • Providing more explanations (4 teams) • Creating new approaches (3 teams) Survey Findings • 75.6% ag…		Produces information without supporting evidence Offers general responses, lacking detailed descriptions Provides misleading information convincingly Provides answers based on pre-trained past knowledge Weak in understanding emotional expressions	Educational practice: * Educators and end-users must actively engage with AI programs early on to aid in shaping their future development Policy and research: * Educators, researchers, and practitioners collaboration is important to collectively formulate best practices, guidelines, and policies which will require sustained research efforts and interdisciplinary cooperation	The students were aware of the advantages and disadvantages of ChatGPT, and they had a positive attitude toward using ChatGPT in the classroom.
Iwasawa 2023	Knowledge and attitudes of pharmacy students towards artificial intelligence and the ChatGPT	Iwasawa M, Kobayashi M, & Otori K.	2023	Pharmacy Education	Original	NA/ Cross-sectional	Japan	Kitasato University	Pharmacy		Undergraduate	113 4th year pharmacy students	To examine pharmacy students' knowledge and attitudes to artificial intelligence (AI) and ChatGPT	ChatGPT		Students	NA		Questionnaire	student knowledge and attitude towade ChatGPT		* 113 4th year pharmacy students (43.7%) participated in the survey * 19.5% had used ChatGPT before, 4.4% were unaware of it, and 42.5% could describe it. AI Knowledge: Familiarity with general AI terms like "machine learning" (83.2%) and "deep learning" (71.7%) was higher than specific terms like "natural language processing" and "neural networks" (26.5%) * Students who could describe ChatGPT (G…		* limited generalizability- single course * small response rate * group classification was based on participants' familiarity with ChatGPT rather than their experience using the system * risk of self-report bias	Educational: * Integrate AI education into curriculum * Provide literacy education for appropriate AI use Research: * future research will involve objective knowledge tests focused specifically on AI and ChatGP	Students with AI knowledge and the ability to describe ChatGPT demonstrated a better understanding of its appropriate usage, but many students still lacked comprehension of proper ChatGPT usage.
Iliyasu 2024	Correlates of Medical and Allied Health Students' Engagement with Generative AI in Nigeria	Iliyasu Z, Abdullahi H, Iliyasu B, Bashir H, Amole T, Abdullahi H, et al	2024	Medical Science Educator	Original	Mixed Method	Nigeria	Bayero University	Medicine ; Dentistry; Other: Allied health sciences		Undergraduate	420	To assess the knowledge and correlates of ChatGPT use among medical, dental, and allied health students in Nigeria.	ChatGPT		Students	NA		Questionnaire, in-depth interviews with a sub-sample	knowledge, attitudes, and correlates of ChatGPT use among these students at Bayero University		The survey collected opinions of 420 medical, dental, and allied health sciences students regarding their understanding of ChatGPT. Awareness and Perceived Functions • 100% awareness regarding ChatGPT • 63.3% believe it can provide medical advice • 49.3% believe it can answer medical questions • Tasks accepted: • Review of literature: 60.5% • Writing reports: 51.0% • Patient literature: 41.2% • 7…		Risk of dependency, inaccuracy, doubts about reliability, ethical issues, risk of laziness and hindering critical thinking, lack of specificity in responding and potential providing misleading information or fabricated references	Educational practice: * Integrate AI tools like ChatGPT effectively into curricula to maximize benefits for student learning while addressing risks * provide students modern practice by teaching essential AI skills * Equip future healthcare professionals with the AI skills necessary for modern medical practice Policy: * Clear guidelines establishment for the usage of AI in education Research: * E…	The key to developing medical education is through balancing the benefit of AI with critical thinking and ethics	Poor infrastructure, limited AI access, and untrained faculty block AI adoption in education			Unreliable internet and electricity Limited access to AI and software Lack of AI training for faculty Gap between theoretical knowledge and practical applications Concerns accuracy and currency of information AI-generated Over-reliance on AI risking critical thinking and patient safety
Ilgaz 2023	The Significance of Artificial Intelligence Platforms in Anatomy Education: An Experience With ChatGPT and Google Bard	Ilgaz H, Celik Z.	2023	Cureus	Original	NA	Turkey	Hacettepe University Faculty of Medicine	Medicine	Anatomy	NA	2 anatomy specialist	to evaluate how various features of ChatGPT and Google Bard can contribute to anatomy education with the perspective of questioning, answering, and writing articles, and aims to respond to some controversial topics.	ChatGPT 3.5 , Bard	GenAI helpful in solving complex medical problems, interpreting radiology reports, being used to diagnose diseases, writing scientific articles or answering and generating different medical exam questions and have shown varying degrees of accuracy in these fields	Instructors	Assessment	NA	accuracy of answer: according to existing literature	GenAI ability to: 1. answer exam question 2. write exam question 3. write scientific article (validity of the anatomical information, ability to write a detailed scientific paper)	Stage 1: ChatGPT and Bard were asked to answer the last five years of the Medical Specialty Exam (MSE) questions (anatomy section consist of 14 Q) - To assess whether the language affects performance, the questions were translated from Turkish to English using ChatGPT and Bard, and then they were asked to answer them - The translation process was checked and corrected by 2 anatomists if necessary…	- By the reviewer: 2 Q in ChatGPT and 1 Q in Google Bard were corrected due to syntax and grammar errors in the translation. * Results of answering the Q: - most successful result: in the first user of ChatGPT Turkish (48%), then second user Bard Turkish (45.8%), first user Bard Turkish (45%), ChatGPT English (44.2%), Bard English (41.8%) -> none scored above 50%, and no SG - no difference in pro…	- use of ChatGPT 3.5 model (not 4)-> model 4 is more succesful in answering Q - no visual evaluation (cruical in anatomy education)	1. risk of inaccuracy	Research: 1. incoperating 2D and 3D figure in anatomy education with other artificial intelligence applications 2. fully explore the capability of LLM in the future (bc of their fast evolvement)	There were differences in LLM performance, but no significant difference was observed between ChatGPT and Google Bard in terms of answering questions. The question generating of these models was satisfied. It can be useful for exam preparation in educational aspects. The performance of the applications in article writing was not yet at a sufficient level. While LLMs show promise as valuable tools…
Villagrán 2024	Implementing Artificial Intelligence in Physiotherapy Education: A Case Study on the Use of Large Language Models (LLM) to Enhance Feedback	Villagrán I, Hernández R, Schuit G, Neyem A, Fuentes-Cimma J, Miranda C, et al.	2024	IEEE Transaction on Learning Technologies	Original	Case report	Chile	Pontificia Universidad Católica de Chile	Physiotherapy		Undergraduate	21	To implement and use generative artificial intelligence, specifically large language models (LLMs), in physiotherapy education to assist instructors with formulating effective technology-mediated feedback for students.			Instructors	Feedback		Cognitive walkthroughs (a usability testing method where participants perform tasks on an interface, and their interaction with it is analyzed to understand the processes behind the user's decisions and detect possible problems) and readability metrics (Flesch-Kincaid, Gunning Fog, Dale-Chall, Linsear Write).	Quality of written feedback	Model types used - Embedding-based classifier - used OpenAI's Embeddings API + SVM classifier trained on labeled data from instructors. - Zero-shot LLM classification - GPT-3.5 and GPT-4 prompted directly to classify text and explain decisions. Criteria assessed (5) - C1: Based on direct observation. - C2: Specific to the skill trained. - C3: Reinforces what student did well. - C4: Suggests impro…	Feedback criteria identification - Criteria most frequently identified by the model (Step 4) - C2 (Specificity) most frequent, followed by C1 (Direct observation) and C4 (Improvement suggestions), C3 (Positive reinforcement) less frequent, C5 (Action plan) found in only ~1% of feedback comments - Instructor perceptions before AI tool - most perceived C5 and C4 as lacking in their feedback, only 1…	Small sample size		Educational practice - AI can help instructors align feedback with evidence-based standards. - AI summaries support student integration of feedback into skill development. - The tool offers a self-directed faculty development approach. - Can be adapted to various educational settings with video-based skill assessment. Research - Validate results in a larger and more diverse sample. - Investigate …	Integrating LLMs into a feedback-oriented platform helped instructors generate specific and improvement-focused feedback, but revealed a consistent lack of action plans and positive reinforcement in comments
Ichikawa 2025	Generative Artificial Intelligence in Medical Education, Policies and Training at US Osteopathic Medical Schools: Descriptive Cross-Sectional Survey	Ichikawa T, Olsen E, Vinod A, Glenn N, Hanna K, Lund G, & Pierce-Talsma S.	2025	JMIR MEDICAL EDUCATION	Original	Cross sectional study	US		Medicine	Osteopathic Medicine	NA	32; 15 deans and 16 student government association presidents (SGA)	to describe the policies and training regarding the specific aspect of GenAI in US COMs, targeting students, faculty, and administrators	GenAI (not specified)		Administrators; Instructors; Students	NA	NA	2 Questionnaires (1 for dean and 1 for SGA)	Dean Survey: -current and planned GenAI policies and training for students, faculty, and administrators. -content of existing policy and training SGA survey: current student policies and training		*Response rate: -47%: deans -50%: SGA president *GenAI Policies for STUDENTS: - Most Colleges of Osteopathic Medicine did not have policy on the use of GenAI (14 colleges), and no formal plans for developing a policy (11 colleges) *GenAI training for Students: - only one college state having mandatory student training that focus on ethics - No college offer elective training - Most had no formal …	availability of data limits This project -need Ongoing assessment that includes a larger group of medical schools	inappropriate use of AI, hallucinations	*Research: -ongoing assessment of the available policy and training program -Other aspects of the physicians life cycle (graduate medical education, clinical practice, and continuing educa- tion) must be studied - rapidly evolving nature of GenAI requires policies and training initiatives that can adapt quickly, necessitating ongoing research -explore effective strategies for implementing GenAI e…	The lack of current policies and training initiatives suggests inadequate preparedness for integrating GenAI into the medical school environment, therefore, relegating the responsibility for ethical guidance and training to the individual COM member
Hwang 2025	Facilitating students' critical thinking, metacognition and problem-solving tendencies in geriatric nursing class: A mixed-method study	Hwang G, Cheng P, Chang C	2025	Nurse Education in Practice	Original	Mixed Method	Taiwan	National Taiwan University of Science and Technology	Nursing	Geriatric	Undergraduate	56	To explore the use of generative artificial intelligence (GenAI) in geriatric nursing classes for the design of older adult activities to educate students on how to pose clear questions, provide and identify potentially suitable daily activities for older adults.	ChatGPT		Students	Content creation; Personalized learning	3 weeks	Questionnaire	Critical thinking tendency, metacognition tenÂ­dency and problem-solving tendency	1. Experimental Group: Students utilized ChatGPT with a four-step prompt-based approach. • Such students called for specificity, context, clarity, and balance of focus. 2. Clarity Stage: Students set up final prompts for their work. • Illustration: Development of a daily routine for older people in a care home. 3. Context Stage: Responses were restricted by asking particular contextual details. •…	Quantitative results Critical thinking tendency - experimental group mean rank = 36, control group mean rank = 21, p < 0.001 Metacognition tendency - experimental group mean rank = 35.54, control group mean rank = 21.46, p < 0.001 Problem-solving tendency - experimental group mean rank = 33.21, control group mean rank = 23.79, p < 0.05 Question generating via prompts performance - experimental gr…	Small sample size Lack of diversity in academic disciplines and cultural backgrounds. -Limited methodological rigor -teaching theories were not integrated into the study. -No qualitative interviews to explore learning behaviors or competencies. -Did not analyze the impact of genAI on Core learning outcomes. -different roles of genAI (e.g., tutor, peer, expert) were not examined or validated acros…		Educational practice - Use GenAI-guided prompt-based learning to enhance students' critical thinking, metacognition, and problem-solving, especially in question generation. - Apply GenAI in specialized fields as a practical and engaging teaching method. - Design professional content-generation environments with GenAI to innovate teaching and improve student learning outcomes. Research - Involve s…	The GenAI-guided prompt-based learning approach significantly enhanced nursing students' critical thinking, metacognition, problem-solving, and question-generation skills compared to conventional methods, demonstrating its effectiveness in specialized education.
Hui 2025	Application of ChatGPT-assisted problem- based learning teaching method in clinical medical education	Hui Z, Zewu Z, Jiao H, & Yu C.	2025	BMC Medical Educat	Original	Randomised controlled trial	China	University, Changsha	Medicine	Urology	Other: Medical/Urology interns	42 students	To measure the effectiveness of ChatGPT-assisted problem-based learning (PBL) teaching for urology medical interns in comparison with traditional teaching.	ChatGPT 4.0		Students	Content creation; Personalized learning	2 weeks rotation	Theoretical knowledge exams, Questionnaire, Mini-Clinical Evaluation Exercises	theoretical knowledge exams and Mini-Clinical Evaluation Exercises. Students acceptance and satisfaction	* Students divided into four groups with each a leader and comuunication platform were decided learnigng objectives sent to students before session to communicate and engage with ChatGPT. * They explore the nature of the cases by looking through clinical manifestations, history taking, physical examination, diagnostic strategies, differential diagnosis, and treatment options * Several open-ended …	- Both groups' theoretical knowledge exam scores significantly increased after the course compared to before (PBL-ChatGPT group: p < 0.01;Traditional teaching group: p < 0.01) - Scores of the PBL-ChatGPT assisted group were significantly higher than those of the traditional teaching group three days after the course ended (PBL-ChatGPT group: 93.90 Vs 90.33; p < 0.01) - PBL-ChatGPT group showed st…	- Small sample size (Generalizability) - Accuracy, validity of the survey - Self-reported concerns from survey used - no analysis of the individual effects of PBL and chat-GPT assisted learning on the outcomes	Overreliance, issue of understanding medical terms, limited ability to understand technical surgery term, concerns of bias, prompt dependent, lack of emotional communications, misunderstandings and inaccuracy, risk of error (15%), require verfication of output	Education: - Essential for students to develop skills in constructing high-quality prompts - ChatGPT used as a supplement to teaching methods, rather than a substitute Research: - Separately compare the results of PBL and ChatGPT-assisted learning to determine the individual impact of ChatGPT - Examine the validity and reliability of the information provided by different chat AI systems, and its …	ChatGPT-assisted PBL teaching method can improve the results of theoretical knowledge assessment, and play an important role in improving clinical skills.
Hudon 2024	Using ChatGPT in Psychiatry to Design Script Concordance Tests in Undergraduate Medical Education: Mixed Methods Study	Hudon A, Kiepura B, Pelletier M, Phan V	2024	JMIR Medical Education	Original	Mixed Method	Canada		Medicine	Psychiatry	Undergraduate	102	To explore how SCTs generated by ChatGPT compared to SCTs produced by clinical experts on 3 major elements: the scenario (stem), clinical questions, and expert opinion.	ChatGPT 3.5		Instructors	Content creation; Assessment		Questionnaire	Comparisons of SCTs created by ChatGPT and experts	The following commands were entered into ChatGPT to create the SCTs: 1. Act as an expert in university pedagogy of health sciences, in the field of psychiatry. 2. Also acts as an expert in designing thumbnails by script matching. 3. Generates a script matching vignette that includes three questions for the following diagnosis: (diagnosis name), according to DSM-5. 4. Create questions linked to th…	Participants evaluated 6 SCTs, including those generated by ChatGPT and those created by experts, with no significant differences in overall scores between the two sources. The scenario components of SCTs received higher approval from participants compared to clinical questions. The ability to correctly identify whether an SCT was generated by ChatGPT was around 35-49%, indicating participants ge…	- Surveys cannot differentiate between formal SCT training and incidental exposure. - Potential bias toward more experienced clinicians participating. - Participants' familiarity with the framework may vary. - Did not assess acceptability of AI-generated SCTs. - Did not compare different prompts or language models, which could affect results.	Caricatural/robotic nature of output -Potential for Erroneous information -Inherent biases in training data -need for cross-validation	Educational practice - SCTs can be generated by ChatGPT but require use of more complex prompts and cross validation Research - Assess the impact of such aid on the academic success of medical students and how it can be used to improve efficiencies. - Explore the impact of different prompts and models	ChatGPT-generated SCTs were statistically comparable to those created by clinical experts, with respondents often unable to distinguish between them; with DSM-5 alignment as a strength and a caricatural tone as the main weakness.
Huang 2024	Implementation and evaluation of an optimized surgical clerkship teaching model utilizing ChatGPT	Huang Y, Xu B, Wang X, Luo Y, Teng M, & Weng X.	2024	BMC Medical Education	Original	NA/ randomised controlled trial	China	Wenzhou Medical University	Medicine	General Surgery	Undergraduate	64 students	To explore the effect of an innovative teaching model incorporating ChatGPT on medical students learning outcomes, compliance with learning activities, and overall satisfaction with the learning process	ChatGPT		Students	Content Delivery ; Studying ; Feedback	During the 2022-2023 academic year	Questionnaires and tests	Learning effects, Learning compliance, and Learning satisfaction	* studens were divided into 4 group (2 study group and 2 control) For the study group: * Pre-class preparation: Teacher introduce ChatGPT and provided guidance on how to use it. * In-class instruction: with the guidance of the teacher, students participated in diagnosing and treating virtual patients receiving positive feedback. * ChatGPT was also used to administer tests, provide access to the l…	1) Learning effects: * Theoretical knowledge assessment scores: - SG higher score in both study grouops compared to control group (P<0.001) - NSG between (study G 1 Vs 2) and (control G1 Vs 2) 2) Learning compliance: * Total compliance scores: - SG higher score in both study grouops compared to control group (P<0.001) * Development of a learning plan: - No significant differences were observed am…			Educational: * Broader adoption of chatGPT in clinical education Policy: * Policies must be developed to use ChatGPT in different technical environments	Incorporation of ChatGPT into the surgical clerkship teaching model substantially enhances learner compliance and satisfaction, offering notable advantages in educational effectiveness				Technological accessibility
Hu 2023	Health Care Trainees' and Professionals' Perceptions of ChatGPT in Improving Medical Knowledge Training: Rapid Survey Study	Hu J, Liu F, Chu C, Chang Y	2023	Journal of Medical Internet Research	Original	Cross sectional study	Taiwan	National Defense Medical Center	Public health		Undergraduate	195	To investigate the perceptions of healthcare trainees and professionals on ChatGPT-assisted training, using biomedical informatics as an example.	ChatGPT		Students	Personalized learning ; Studying	2 minute	Questionnaire	Perceptions of training effectiveness	Five practical use cases for ChatGPT were shown in a 2-minute video before the questionnaire: asking questions, debugging code, generating coding examples, creating self-evaluation quizzes, and finding training resource.	Top-rated perceptions: - Q1: ChatGPT helps gain more knowledge than traditional methods (Mean = 3.92). - Q3: Makes it easier to write analysis programming (Mean = 3.82). Lowest-rated perceptions: - Q6: Helps understand complex parts of training (Mean = 3.67). - Q11: More satisfying than traditional methods (Mean = 3.70). Construct scores (Kirkpatrick Model): - Knowledge Acquisition (KA): 3.84 (hi…	- Focused on perceptions, not actual training performance - Small sample size - Sampling bias - high missing response rate (22%)	- Outdated knowledge - Factual errors - Lacks true dialogue - Medical reliability concerns - Bias and hallucination - Dependent on user skill - Inferior to humans	Educational practice - Use ChatGPT in dual-track learning with expert guidance, as auxillary tool Policy - Development of minimum quality standards - Establish clinical guidelines to ensure appropriate use and implementation - AI-generated responses must undergo rigorous quality control and review processes Research - Assess actual training performance before and after using ChatGPT - Larger samp…	Most healthcare trainees and professionals perceived ChatGPT-assisted training as an aid in knowledge transfer.
Hsu 2023	Mastering medical terminology with ChatGPT and Termbot	Hsu, M.	2023	Health Education Journal	Original	NA: RCT	Taiwan	Chang Gung University of Science and Technology	Nursing	Medical Terminology	Undergraduate	60 third or fourth year nursing students (20 ChatGPT group+ 20 Termbot group + 20 control group)	To examine whether the utilization of ChatGPT and Termbot enhances students understanding of medical terminology	ChatGPT	ChatGPT can answer Q, generate, summarize and complete text, and generate a creative content	Students	Personalized learning ; Studying	2 months (2 hours per week)	Pre-test and post test medical terminology exam	Effect of the used learning resource on academic performance (compare the result of the 3 groups)	* ChatGPT group: received training with ChatGPT * Termbot: received training with termbot * Control group: student use traditional textbook * Implementation: - after classroom instruction, student use ChatGPT or Termbot for at least 2 hours per week to learn medical terminology	* Overall: substantial improvement in experimental group compared to control group *ChatGPT: - average pre-test score: 53.7 - post-test: 82.85 * Termbot: 53.2->80.25 * Control group: 54.45->62.5 * Average weekly study time: - ChatGPT: 10 hr - Termbot: 7 hr - Control group: 2 hr -> incorporating learning aid sig. enhance learning motivation -> overall finding indicates ChatGPT or Termbot as learni…	1. small sample size 2. short study duration (no assessment of long term impact) 3. lack of demographic diversity		Research: - larger sample size - evaluate the effectiveness of ChatGPT and Termbot in other learning domains Education: - use these tools to supplement traditional teaching methods and create more engaging and effective learning experiences - educator should engage with their limitation	combining the use of ChatGPT and Termbot with other forms of learning can significantly enhance students understanding of medical terminology. The findings provide compelling evidence of the potential benefits of these learning assistants in improving learning outcomes.				1. concern regarding ChatGPT output accuracy, reliability and potential bias 2. Lack of contextual understanding may lead to misunderstanding and inappropriate response
Hosseini 2023	An exploratory survey about using ChatGPT in education, healthcare, and research	Hosseini M, Gao CA, Liebovitz DM, Carvalho AM, Ahmad FS, Luo Y, et al	2023	PLOS ONE	Original	NA: cross sectional	US	Northwestern University Feinberg School of Medicine	Medicine		Other: Undergraduate, Graduate	420 - 14 medical students, residents, fellows - 53 graduate students, postdoc researchers - 45 clinical faculty - 65 research faculty - 70 administrative staff	To examined various perspectives regarding the use of ChatGPT in education, research, and healthcare	LLM, ChatGPT		Administrators; Instructors; Students	NA	NA	Questionnaire (quantitiative and qualitative)	participant perspective	ChatGPT was used to brainstorm survey questions -for code troubleshooting in python when analyzing questionnaire result * participant in webinar were invited to participate in survey	* From student, resident, fellow (14) - 64.3%: have used LLM before * From graduate student, postdoc researcher (53) - 56.6%: used LLM before * clinical faculty (45) - 31%: used LLM * Administrative staff (70) - 31.4%: used LLM * Acceptability to integrate LLM: - highest uncertainty for use in Education (53.8%) and Healthcare (42.2%). - Least uncertainty for Research use (17.9%), p < 0.001. * Con…	1. inability to breakdown the "other" respondent 2. result might not be representitive to academic community	1. Hallucination 2. Issues of accuracy 3. Bias 4. Confidentiality Matters 5. Need for Verification	Education: 1. continue educate and inform different student cohort about LLM and its practical use through practical application Research: 1. more focus on medical trainee and identifying their attitude toward LLM 2. future exploration of its responsible use be grounded in principles of transparency, equity, reliability, and primum non nocere	Much uncertainty around its acceptability and optimal uses. More discussion is needed to explore perceptions around the use of LLMs such as ChatGPT in vital sectors such as education, healthcare and research				1. Ensuring academic integrity 2. Student willingness to disclose the use of ChatGPT 3. Developing suggestions and guidelines for verifying ChatGPT-generated items is challenging due to the rapid evolution of the technology 4. Training and supporting ChatGPT users require mobilizing existing and new resources
Holderried 2024	A Language Model Powered Simulated Patient With Automated Feedback for History Taking: Prospective Study	Holderried F, Stegemann-Philipps C, Herrmann-Werner A, Festl-Wietek T, Holderried M, Eickhoff C, & Mahling M.	2024	JMIR Medical Education	Original	Other: prospective study	Germany	Tubingen University Hospital	Medicine		Undergraduate	111 students	To evaluate the effectiveness of a Generative Pretrained Transformer (GPT) 4 model to provide structured feedback on medical students performance in history taking with a simulated patient	ChatGPT 4		Students	Evaluation; Feedback; content delivery	Each session is 8 minutes	Cohens for interrater reliability (AI vs. human rater)	Completeness and quality of students history-taking, assessed by GPT-4 and compared to human feedback.	- GPT-4 was embedded into a custom-built web interface (chatbot platform). - A behavioral prompt was used to instruct GPT-4 to simulate a virtual patient using an illness script(a predefined case scenario). Prompt instructions included: respond concisely (1-2sentences); only answer questions, do not ask them and follow realistic patient behavior. - Students engaged in an 8-minute chat with this s…	- 1894 question-answer pairs (QAPs) analyzed (median 18 QAPs), 88.3% questions showed no issues. - 99.3% of GPT-4 answers were medically plausible and matched the question. - Coverage of key history-taking areas varied: introduction 69.6%, main complaint 52.7%, vegetative system 45.1%, systems review 29.7%, medication/social history 52%. - Interrater Reliability (GPT-4 vs. Human Rater): overall C…	- reliance on a single LLM (GPT-4), a single prompt, and a single case - Binary evaluation system ("yes"/"no"), unrealistic - Lack of feedback on social/interpersonal skills e.g. nonverbal communication, clarity - No educational outcomes measured	- prompt sensitivity -inconsistent interpretations -Category overlap -Risk of overreliance -negative attitude to AI Generated feedback	Educational practice - Use GPT-4 for on demand feedback in medical education - Embed its use in the curriculum Research - Explore other LLMs and prompts - Test across various clinical cases - Move beyond binary feedback - Study educational impact	GPT-4 reliably simulated a patient and provided feedback comparable to a human rater, supporting its potential as a feedback tool in medical training.
Holderried 2024	A Generative Pretrained Transformer (GPT)-Powered Chatbot as a Simulated Patient to Practice History Taking: Prospective, Mixed Methods Study	Holderried F, Stegemann–Philipps C, Herschbach L, Moldt J, Nevins A, Griewatz J, et al.	2024	JMIR Medical Education	Original	Mixed Method	Germany	University Hospital Tübingen	Medicine		Undergraduate	28	To explore the feasibility of a GPT-driven chatbot to practice history taking, one of the core competencies of communication	Chat GPT-3.5		Students	Content Delivery ; Studying	single session	Chatbot Usability Questionnaire (CUQ), qualitative analysis of question-answer pairs using the Braun-Clarke approach	Performance, Feasibility and usability of a GPT-powered simulated patient for history-taking practice.	• GPT-3.5 was employed as a virtual patient named Ferdinand Wunderlich to simulate a clinical situation. Prompt System: • Two types of prompts were employed: • Behavior Instruction Prompt: required GPT to act like a patient, without engaging in typical chatbot dialogue. • Case Data: a dummy medical case was created with structured categories, including Chief Complaint and Medical History. Prompt …	Conversation Metrics: - Total: 826 question-answer pairs (QAPs). - Median: 27.5 QAPs per conversation. - Median question length: 6 words; answer: 16 words. - Mild positive correlation between question and answer length (ρ = 0.29, p < .01). Content Analysis: - 60.3% of questions were explicitly covered by the script; 94.4% of GPT answers used script info. - When not covered, 56.4% of GPT responses…	- Only 1 genAI model used and 1 patient case created. - Focused only on history taking - Used written language when history taking is usually performed spoken language. - No objective skill measurements. - Participants mostly female. - Selection bias - participants were volunteers - No sample size calculation	less plausible answers with Limited script info. -Gave socially desirable or unrealistic responses. -Occasionally broke patient role.	Educational practice: - Expand illness scripts to include more detailed and specific criteria - Develop standardized prompts for chatbot interactions - Integrate AI into Curriculum Research: - Longitudinal studies - Explore multimodal AI integration e.g. virtual reality, augmented reality - Test for various medical specialities	LLMs, such as GPT, can provide a simulated patient experience and yield a good user experience and a majority of plausible answer.
Holcomb 2024	Zero-Shot Multimodal Question Answering for Assessment of Medical Student OSCE Physical Exam Videos	Holcomb M, Kang S, Shakur A, Vedovato S, Hein D, Dalton T, Campbell K, Scott D, Danuser G, & Jamieson A.	2024	medRxiv (Cold Spring Harbor Laboratory)	Original	NA	USA	UT Southwestern Medical Center	Medicine		NA	191 audiovisual recordings of medical student	to explore the zero-shot automation of physical exam grading in OSCEs by applying multimodal question answering techniques to the analysis of audiovisual recordings of simulated medical student encounter	Combination of LLM: LLaVA-1.6 7B,13B,34B, GPT-4V, and GPT-4o		Other: researchers	Evaluation		comparing LMM determinations with scores provided by trained, non-faculty standardized patient evaluators represented as percentage agreement and Cohens Kappa	agreement between AI method and standardized patient evaluator - comparing model performance	Using a zero-shot, multimodal question-answering framework: * Conversion of video content to text descriptions: This comprised transcripts of the audio material and organized descriptions of some of the video frames. * Automatic Speech Recognition (ASR): Whisper-large-v3 by OpenAI was employed for transcription of the audio streams of the recorded lectures. * Large Multimodal Models (LMMs): LLaVA…	* The agreement between the AI methods and standardized patient evaluators (SPEs) varied significantly, from 26% to 83%. * Audio-only methods consistently outperformed both image-only and combined methods in determining exam occurrence by percentage agreement. * This outperformance of transcript-only models was strongly linked to "signposting" phrases used by student-physicians, such as "Open you…	* Limited size of the dataset and limited number of physical exam types evaluated- limit the generalizability * Performance is sensitive to different prompting strategies * Complexity of the current structured responses resulted in numerous parsing failures * All evaluations were done in a zero-shot fashion which provides no supporting data for how model behavior may change with in-context learni…	Inadequacy in accurately interpreting over-the-shoulder videos within clinical settings	Research: * Necessity for further development and refinement of LMMs, specifically tailored to the clinical domain	Differential effectiveness of audio versus combined modality inputs offer a valuable starting point for such advancements and highlight the dangers of high-correlation features such as signposting that on their own do not evidence the successful performance of an exam				Inadequacy in accurately interpreting over-the-shoulder videos within clinical settings
Ho 2024	A Digital Health Humanities Approach to the Three-Body Problem in Healthcare Education: Balancing the Science, Art and Tech with M.A.G.I.C.	Ho J, Toh P, Yap K	2024	Studies in Health Technology and Informatics	Original	Other: pilot user experience study	Singapore		Pharmacy		Undergraduate	16	M.A.G.I.C. was developed to tackle this intriguing "Three-Body Problem" in healthcare education	MAGIC, ChatGPT (v3.5), Hey-Gen, Camtasia, NightCafe and Canva		Other: researchers	Content creation; Content Delivery	two months	Google Form-based user experience survey and a 7-point Likert agreement scale based on the Technology Acceptance Model	Students digital knowledge and prior experience with the Metaverse, their perceptions and narrative competence regarding patient medication experiences, and their experiences with M.A.G.I.C.	A character sheet was developed and used to craft patients' personifications of their medications, including a hero/villain description summary, appearance, superpowers, backstory and symbolism of the medication therapies. Four patients with mental health conditions personified their medication journeys using the character sheet during their CAT sessions. ChatGPT (v3.5), NightCafe and Canva were …	* Sixteen Generation Z students (100.0%) from polytechnic (75.0%) and university (25.0%) participated with greater females (68.8%). * The majority of them had prior experience with most of Metaverse features like augmented reality (93.8%), lifelogging (87.5%), mirror world (93.8%), and virtual world (75.0%). * Larger numbers of players preferred hero characterizations (68.8%) over villain charact…			Research: * Future research to measure MAGIC efficacy	Clinician-directed, patient-contributed digital art-based interventions, such as hero-villain art portraits personifying medication therapies, can potentially serve as an educational tool to better understand patients' medication adherence patterns
Higashitsuji 2025	Impact of ChatGPT on case creation efficiency and learning quality in case-based learning for undergraduate nursing students	Higashitsuji A, Otsuka T, Watanabe K.	2025	Teaching and Learning in Nursing	Original	Other: Feasibility single group pre-post design and Nonrandomized crossover	Japan	Chiba Prefectural University of Sciences	Nursing		Undergraduate	9 (4-year nursing students) + 8 faculty members	To assess the effectiveness of ChatGPT in case-based learning (CBL) through case creation and student group discussions	ChatGPT-3.5	study hypothesizes that using ChatGPT in CBL decreases the time dedicated by teachers to create cases without compromising the quality of discussion in CBL delivered to students.	Instructors	Content creation	Case development max: 106 min group discussion: 2 sessions (30min each)	Questionnaires - Computer anxiety: Aikyodai Computer Anxiety Scale (ACAS)-> 21 items, 5 Likert scale (total score= degree of computer anxiety) - teaching behaviors: Self-evaluation Scale of Teaching Behaviors in Nursing (SESTB)-> 36 items, 5 Likert scale (higher score= teaching activities are effectively practiced) - perceived burden: Perceived Burden Scale (PBS)-> 4items, 5 Likert scale (the hig…	Faculty: * Before case creation: - computer anxiety and teaching behavior (survey) * After case creation: -time spent in each case creation - immediately after each case creation: questionnaire regarding the perceived burden Student: - questionnaire to evaluate the group discussion - Subjective indicators: a. Participation: did you participate sufficiently b. contribution: ability to provide imp.…	* Instructors: single group pre-post design (non-blinded) - created cases, then used ChatGPT to create additional cases (researcher provided them with ChatGPT usage guide) * Students: nonrandomized cross over design (blinded) - 2 arms (ChatGPT case, manual case) - 3 student groups discussion (3 students each) - received 6 randomly distributed cases	FACULTY member: - low ACAS score: mean=48.3 point-> minimal computer-related anxiety - Moderate SESTB score: mean=131.5 -> average teaching ability * Time spent in creating cases: - significantly longer time to create cases in manual method compared to ChatGPT (106 Vs 71, p=0.042) - Perceived burden lower in ChatGPT method (15 Vs 11, p=0.125)= ChatGPT decreased burden by 23% - computer-related an…	1. small sample size 2. specific cohort (4th year student), single institution (generalizability) 3. did not explore ChatGPT broader application in nursing education (limited to case creation) 4. did not explore ChatGPT limitation in more complex or nuanced education scenarios 5. some scales were newly developed (no detailed validation) which impact result reliability 6. The sample size should be…		Research: 1. evaluate if ChatGPT offers other benefit to learning other than reduced time for teachers and a quality of learning 2. explore ways to balance safety and effectiveness in integrating GenAI in education process 3. identify methods for direct student interaction with AI 4. identify elements need to be present in the cases-> to evaluate the content of generated cases and develop AI syst…	ChatGPT is effective in facilitating CBL for undergraduate nursing students by significantly reducing the time of case creation for faculty members without compromising learning quality.
Hassoulas 2023	Investigating marker accuracy in differentiating between university scripts written by students and those produced using ChatGPT	Hassoulas A, Powell N, Roberts L, Umla-Runge K, Gray L, Coffey M	2023	Journal of Applied Learning & Teaching	Original	Mixed Method	UK	Cardiff University	Medicine		Other: Undergraduate, Graduate	34 academic and clinical academic coursework markers	To investigate human marker accuracy in differentiating between student written scripts and generative AI produced text.	ChatGPT-3.5	To investigate marker accuracy in differentiating between scripts prepared by students and those produced using generative AI	Instructors	Content creation	NA	survey (4 point scale)	markers evaluate the written assignment in term of: 1. writing style 2. terms of content - 4 point scale (excellent to poor) 3. who wrote the assignment with justification	- 34 markers marked 1. 3 Undergraduate reflective writing 2. 3 postgraduate extended essay - from each, 2 were written by students + 1 ChatGPT generated - for both, the wording provide to students were identical to ChatGPT prompt - for the undergraduate reflection: ChatGPT was also prompted a specific clinic experience to mimic the student writing	Quantitative: * for undergraduate reflection: - 50% of marker: correctly identified the 2 student submissions - 23%: correctly identified ChatGPT script - 59%: incorrectly attribute student submission to ChatGPT-> larger proportion of markers attributed authorship of the student scripts to the generative AI tool-> markers experience difficulties in differentiating the author - 18%: uncertain who …	Concern regarding robustness and reliability		Education: 1. educator should work with student to ensure responsible use of GenAI 2. provide guidance on what is considered an academic misconduct 3. train student on how to use GenAI including how to critically appraise the response and how to avoid overreliance 4. proactive management of GenAI integration 5. update academic misconduct procedure regarding GenAI 6. modify assessment strategy in …	experienced markers are currently unable to consistently differentiate between student-written scripts and text generated by natural language processing tools, such as ChatGPT
Wei 2024	MEDCO: Medical Education Copilots Based on A Multi-Agent Framework	Wei H, Qiu J, Yu H, & Yuan W.	2024	arXiv (Cornell University)	Original	Other: Experimental design	China	University of Hong Kong	Medicine		NA		Discuss the shortcomings of current AI-aided learning technologies in medical education and suggest a new multi-agent-based copilot system to mimic actual real-world medical training settings	GPT-3.5, Claude-3.5-Sonnet, GPT-4o-mini		Other: researcher	Content Delivery ; Personalized learning ; Feedback		**HDE (Holistic Diagnostic Evaluation):** A qualitative assessment in which experts rate student performance (1-4) on five aspects: symptoms, exam, outcomes, rationale, and treatment plan. **SEMA (Semantic Embedding-based Matching Assessment): ** Documents diagnostic agreement in terms of ICD-10 based on extracted diseases (#), precision (P), recall (R), and F1-score (F). **CASCADE (Coarse And Sp…	Framework development	Architecture: Uses four AI agents: * Patient (GPT-3.5) * Medical Student (GPT-3.5/GPT-4o-mini/Claude3.5-Sonnet) * Medical Expert & Radiologist (Claude-3.5-Sonnet) Framework Stages: 1. Initialization: The LLMs are prompted to role-play (patient, student, expert, radiologist). 2. Learning: The student engages in conversation with the patient and radiologist, receives feedback from the expert, and s…	Overall Performance Improvement: * MEDCO significantly improved the efficacy of a below-average LLM model (GPT-3.5) to that of high-quality models like GPT-4o-mini or Claude3.5-Sonnet. * Good models like GPT-4o-mini or Claude3.5-Sonnet also benefited with the agentic learning copilot. * The system demonstrated human-like learning and improvement behavior with an increase in the number of learning…		* Only textual feedback from the simulated medical expert	Research: * A larger-scale multi-modal collaborative dataset on par with industrial datasets in other domains * Enable the expert to provide quintessential medical imaging examples of a learning case to offer multi-modal feedback * Expand the capabilities of agentic doctors for multi-departmental collaboration	MEDCO can effectively adapt a generalist model for medical specialization
Han 2023	An Explorative Assessment of ChatGPT as an Aid in Medical Education: Use it with Caution	Han Z, Battaglia F, Udaiyar A, Fooks A, Terlecky S	2023	Medical Teacher	Original	Qualitative research	USA		Biomedical		Undergraduate		To explore the use of ChatGPT by educators and students in a medical school setting	ChatGPT		Instructors	Content creation; Assessment		Qualitative review and expert critique	Quality, accuracy, and educational utility of ChatGPT-generated content	ChatGPT was to create: - Content outline - "Please outline the content of a session on cholesterol, lipoprotein, and hyperlipidemia for medical students" - Learning objectives - "Based on the outlined content, please write out a list of session learning objectives" - MCQs - "Please write multiple-choice questions with a vignette and containing lab values." - Follow-up prompts to modify questions,…	Content outline - ChatGPT produced a detailed session outline covering basic concepts, causes, diagnosis, treatment options (including lifestyle, medications, and surgery), and case discussions. However, it incorrectly listed 'surgery' as a treatment for high cholesterol, which was later corrected to 'lipoprotein apheresis.' Learning objectives - it generated a comprehensive list of objectives, b…		Inaccurate and superficial information require expert oversight	Educational practice - Educators can utilize ChatGPT to generate raw materials such as questions and session outlines, but must review, edit, and revise these materials to ensure accuracy.	ChatGPT can be a useful tool to assist medical educators draft course and session content outlines and create assessment questions, however can provide incorrect information.
Hamid 2023	Exploratory study on student perception on the use of chat AI in process-driven problem-based learning	Hamid H, Zulkifli K, Naimat F, Yaacob N, & Ng K.	2023	Currents in Pharmacy Teaching and Learning	Original	Other: Exploratory study	Malaysia		Pharmacy		Undergraduate	18 students from the second (n = 7), third (n = 5), and fourth (n = 6) years of BSc pharmacy	To investigate the perceptions of students towards the use of ChatGPT build on GPT-3.5 in PDPBL in the Bachelor of Pharmacy program	GPT-3.5		Students	Content creation		Questionnaire, feedback	Satisfaction of using ChatGPT in the PDPBL process, their level of engagement and participation, and the impact of ChatGPT on their learning experience	* Students were divided into three groups for the Process-driven problem-based learning sessions (PDPBL) * Any students with no prior knowledge of ChatGPT attended one hour workshop to gained a foundational understanding of ChatGPT * 3 session were delivered: session 1: Student selected leader (facilitator), and received trigger and was given 30 min to exam it for clarifications then they use Cha…	* Majority believed ChatGPT helped in answering PDPBL questions and improved their understanding of tasks Level of engagement and participation: * Students perceived ChatGPT's easy to use and helped increasing confidence in solving problems and making making it more enjoyable, improved group collaboration, promoted active involvement and engagement * introverted students benefited significantly f…	* Small sample size * Prior exposure to traditional PBL sessions may have influenced their perception of ChatGPT * Questionnaire employed in this study may have limitations in terms of accuracy and validity * Self-reported data can be prone to biases * Questions might not have effectively captured the participants' full perceptions and experiences	outdated or misleading information, risk of over-reliance, incorrect or irrelevant responses, struggle with context, and conflicting information	Research: * Compare study's result with participants who have experience with educational AI * Examine impact of other GenAI in Problem-Based Learning (PBL) sessions to understand their distinctive capabilities and limitations * Conduct longitudinal studies * Explore ChatGPT integration in various disciplines and its respective impact on student learning and engagement * Examine the validity and …	The study suggests that ChatGPT has the potential to enhance PDPBL in pharmacy education				ChatGPT's information reliability and credibility
Haddiya 2024	Generative AI-based Cognitive Robot for Exam Candidates' Knowledge Self-Assessment	Haddiya I, Pitrone A	2024	IEEE Conference on Artificial Intelligence	Original	Other: prospective, descriptive, and analytical study	Morocco	Mohammed VI University Hospital	Medicine	Nephrology	Undergraduate	50 fifth year medical students	To design and develop a Generative AI Cognitive Robot for helping medical students assess their own readiness for exams through a simulation of the exam itself.	Mistral 7B		Instructors; Students	Studying ; Assessment ; Evaluation; Feedback	25 minutes	Compare human vs Cognitive Robot scoring, satisfaction survey	Accuracy of Cognitive Robot evaluation, student satisfaction	The Cognitive Robot asks the candidate 10 hypertension-specific questions from the content provided, then the student answers the questions while being recorded during 15 min sessions. The Cognitive Robot multimodal evaluates the answer by analysing both the answer and the students' facial expressions (using a speech to text converter, text sentiment analyser, audio sentiment analyser, and video …	Cognitive Robot had high accuracy 90% (only 5 evaluations did not align with human evaluator-false negatives) Students confirm usefulness and trust of the Cognitive Robot in Customer Satisfaction survey.			Research - larger sample size, adopt across various medical domains	The Cognitive Robot has proven to present high level of accuracy, usefulness and trust to self-assessing exam candidates knowledge.
Gunawan 2024	Artificial Intelligence Chatbot as Perceived by Nursing Students: A Qualitative Study	Gunawan J, Aungsuroch Y, Marzilli C, Nazliansyah N, Chaerani E, & Montayre J.	2024	SAGE Open	Original	Qualitative research	Indonesia		Nursing		Undergraduate	19 diploma nursing students	to explore the perspectives of Indonesian nursing students on the utilization of ChatGPT in their learning process	ChatGPT		Students	NA		Focus group discussions	Student perception regarding using ChatGPT in their learning		Three themes were developed based on the nursing students perspectives: (1) ChatGPT may be helpful but not fully trusted: * Benefits- response fast, obtain info easily, help in making assignment. * Concerns- not fully trusted, not up-to-date * Students emphasize the need to check and recheck the info (2) Nurse skills will never be replaced: * Students perceive AI as a threat or challenge in terms…	Participants are only diploma nursing students from single province- may not reflect all Indonesian nursing and other levels of education	- Outdated knowledge - Technical issues (error browsing, limited capacity, and only 1 hr of use) - Risk of plagiarism	Education: * Nurse educators teach students how to verify information provided by ChatGPT and provide ethics training to prevent plagiarism * Nurse educators should highlight importance of nurses uniques skills such as therapeutic touch, emotional intelligence, communication skills, patient-nurse relationships, and other competencies * Nursing technology curriculum program integrate into the foun…	it recommends integrating artificial intelligence and emerging technologies into the nursing curriculum while highlighting nurses unique abilities and the essence of caring in nursing			AI can be useful in clinical decision-making orretrieving nursing and medical information, and it repre-sents an opportunity to become a better nurse
Guner 2024	Perspectives and experiences of health sciences academics regarding ChatGPT: A qualitative study	Guner S, Yigit S, Berse S, Dirgar E	2024	Medical Teacher	Original	Qualitative research	Turkey		Health science		NA	9 academic faculty in health science college	This study aimed to explore the perspectives and experiences of healthcare academics regarding the impact of ChatGPT, an artificial intelligence (AI)-supported language model, on education and research	ChatGPT		Instructors	NA	1 month (June-July 2023)	semi-structured interview	perspectives and experiences of healthcare academics regarding the impact of ChatGPT on education and research	NA	Theme 1: Opinions and experiences regarding ChatGPT (6 subtheme): * Rapid and efficient access to information: - ChatGPT facilitates rapid access to info on mobile phone * Artificial intelligence Chatbot: - Academics were aware that it simulates human-like conversation * Possessing knowledge regarding its use - Participants were knowledgeable regarding ChatGPT, its functionality, and diverse area…	1. Risk of recall bias (retrospective nature of the study) 2. small sample size (generalizability) 3. Didn't explore what academics teach with ChatGPT in their field	* Utilization of ChatGPT by students for exams/assignments - Some students might use it in exam or assignment which is unfair for hardworking students - ethical concern: undermines fairness and compromises the integrity of the evaluation process * Retrieval and critical thinking skills: - might undermine student book reading and critical thinking skills - ease of accessing information could disco…	Education: 1. integration in higher education curricula with ensuring data protection measure 2. educators need to familiarize themselves with AI technology to improve their teaching approaches, and proposed the development of innovative strategies for monitoring ChatGPT usage 3. surveillance system to ensure students do not use ChatGPT in medical assignments 4. use cross validation technique 5. …	ChatGPT offers significant benefits such as enhanced efficiency in academic research and health education, but it also presents challenges, including accuracy and ethical concerns.			1. Fasten research and publication (provide opportunity to publish in a shorter time with better quality)
Grigorian 2023	Implications of Using Chatbots for Future Surgical Education	Grigorian A, Shipley J, Nahmias J, Nguyen N, Schwed A, Petrie B, Virgilio C.	2023	JAMA Network	Original	Other: Quality improvement study	US	University of California	Medicine	Surgery	Undergraduate		To investigate whether ChatGPT can accurately answer surgery clerkship multiple-choice questions, explain incorrect answers, assess question difficulty, and generate high-quality examination questions.	ChatGPT-4		Researcher	Assessment	NA	NA: Comparing against textbook answers	ChatGPT ability to accurately answer surgery MCQs, explain incorrect answers, assess question difficulty, and generate high-quality examination questions.	- 285 surgery MCQs from a popular textbook (students use to prepare for the clerkship exam) were input into ChatGPT - The answers were compared to the book's correct answers - ChatGPT was asked to explain incorrect answers, assess Q difficulty, and generate exam MCQ - Compare ChatGPT-4 performance to ChatGPT-3	* ChatGPT-4 overall accuracy: 79.6% - Based on subsection: excelled in pediatric (94.1%), upper gastrointestinal (93.8%), and vascular (92.0%) surgery but struggled in acute care surgery (50%) and trauma (61.3%). * provided detailed feedback * assessed 21.8% of Q to be difficult * performed better in easy or moderately difficult Q compared to difficult Q (86.1% Vs. 62.9%, p<0.001) * generated hig…	1. The source textbook may not represent the full spectrum of surgical education topics (Generalizability)	1. uneven reliability in answering Q across the subsections		This quality improvement study highlights GPT-4 potential in surgical education
Grévisse 2024	Docimological Quality Analysis of LLM-Generated Multiple Choice Questions in Computer Science and Medicine	Grévisse C, Pavlou M, Schneider J	2024	SN Computer Science	Original	Other: Case study	Luxembourg	University of Luxembourg	Medicine	endocrinology and neurology	Undergraduate		To analyze the quality of LLM-generated MCQs in the realm of medicine and biology	OpenAI's Assistants API		Instructors	Assessment	NA	2 domain experts - an endocrinologist and a neurobiologist- were asked to evaluate the questions on the following criteria, each time on a 5-point Likert scale: Pertinence, Difficulty, Ambiguity, Instructional alignment	Pertinence, Difficulty, Ambiguity, Instructional alignment	* Moodle plugin was developed to interact as assistance for OpenAI API * OpenAI API given prompt to create 10 MCQs (each question have 4 answers only one is correct) for each slide decks from two course (endocrinology and neurology) generating total of 100 questions * Questions assessed by 2 domain experts based on following criteria: Pertinence, Difficulty, Ambiguity, Instructional alignment	Flaws in Generated MCQs: * Total flaws: 13 questions had 1 flaw, 1 question had 2 flaws * Neurology (20 questions): Only 1 flawed question (5%) * Endocrinology (80 questions): 13 flawed questions (16%) Most common issues: Implausible distractors, followed by missing/wrong/ambiguous keys Quality Assessment by Domain Experts: * Endocrinology questions: Overall pertinent and well-aligned with course…	* Questions were only evaluated by a single domain expert each time * Neurology questions were relatively few compared to endocrinology	Most common issues: Implausible distractors, followed by missing/wrong/ambiguous keys	Education: * Generate alternative versions of questions already existing in the question bank of Moodle. Research: * Further developing the Moodle plugin by making it more customizable and applying the insights from this and related work * Integrating more advanced techniques such as RAG could overcome the current limitations * Address higher-order thinking skills, e.g., by generating clinical ca…	GenAI generated better endocrinology questions better than neurology questions which required more refinement for relevance and depth. Human oversight remains critical.
Grévisse 2025	RasPatient Pi: A Low-Cost Customizable LLM-Based Virtual Standardized Patient Simulator	Grévisse C	2025	Communications in computer and information science	Original	NA/ model development	Luxembourg		Medicine ; Nursing				To present RasPatient Pi which is an LLM-based virtual standardized patient simulator that leverages automatic speech recognition, LLMs, and text-to-speech engines to establish a conversation with a student	RasPatient	main objectives of RasPatient Pi were to build an LLM-based virtual stan-dardized patient simulator that is both low-cost and customizable	Students	Content creation; Content Delivery ; Feedback					Strengths: - The LLM demonstrates the ability to effectively execute complex clinical scenarios and exhibits a solid grasp of relevant medical knowledge. - Additionally, it possesses robust multilingual functionality, enabling users to seamlessly transition between several languages during interactions.		- The model occasionally loses its assigned persona and reverts to a default assistant mode, particularly if prompts lack specificity. - Speech recognition accuracy remains a challenge; ambiguous pronunciation or background noise can result in significant misinterpretation by the system. - Users may experience latency issues, as the model often depends on multiple remote AI services. While local …	Educational: * Improving character adherence and information "spoiling" * Reducing delays * Implementing emotions * Automated feedback * Integrating additional data * Incorporating low-resource languages Research: * Formal evaluation with students to validate the tool's effectiveness					make the LLM not spoil information too quickly
Grévisse 2024	LLM-based automatic short answer grading in undergraduate medical education	Grévisse C	2024	BMC Medical Education	Original	NA	Luxembourg	University of Luxembourg	Medicine	NA	Undergraduate	2288 student answers (from 82 Q in 12 undergraduate medical education courses, each Q was answered by median of 30 students over 2 y)	To grade the student answers to short open questions from 12 undergraduate medical courses in 3 different languages using GPT-4 and Gemini, and compare the resulting grades to those given by human evaluators.	GPT-4, Gemini 1.0 Pro	LLM-based Automatic short answer grading (ASAG) methods should enhance fairness, improve efficiency while maintaining equal or higher accuracy compared to human graders	Instructors	Evaluation		- hyperparameter: indicates whether responses are more consistent and deterministic or more diverse and creative - Normalized grade was used for comparison (attributed grade/maximum grade of the Q)= grade=0-1	Comparing them in term of: RQ1. difference in grading (LLM Vs human) RQ2. Can LLM grade be influenced by human grade if it is provided to it in advance RQ3. Consistency of LLM grading RQ4. Effect of language and length of answer on LLM grading	- The author (human grader) gives a numerical grade (0-10) depending on the weight of the Q - Language was detected using Lingua and Langdetect Python packages - Answers were graded using GPT-4 and Gemini through the openai and vertexai Python packages - Both LLM: provided the Q, the key (rubric or sample solution), the student's answer, and the maximum number of points to be attributed - GPT4b (…	- 49 Q were asked in French, 33 in English - Answers were given in French (69%), English (37%), German (1%) * Comparison - Human: mean 0.68, median 0.75 (generally high grades) - significant difference among all graders except human and Gemini - GPT-4 and GPT4b had lower mean grade (0.65, and 0.64) than human - Gemini: comparable to human (0.68) - on course level: a. Hematology and immune system:…	1. LLM grades were compared to single human grader 2. answer were graded in an isolated way-> knowledge across questions was not taken into account by the LLMs, but might have been appreciated by a human grader	From literature review 1. Answer consistency 2. bias 3. Knowledge availability 4. hallucination 5. Prompt injection: if the student is aware of using LLM in grading the exam, there is a risk of exploits through tailored indications in the answer 6. transparency 7. privacy 8. Readiness and accessibility of technology: may not be available to all educational institutions due to a limited budget or …	Education: 1. use LLMs for assessing open questions before an exam and check whether their rubric or sample solution is too tightly coupled with the learning material Research: 1. further investigate the behavior of Gemini 1.5. 2. assess Llama 3.1 and GPT4o	GPT-4 can spare time to teachers who may focus on the middle cases. To enable consistent gradings, teachers would need to invest a bit of time in writing high quality sample solutions or rubrics, but the return on this investment is time spared during grading. Overall, this could mean a non-negligible boost in efficiency for medical teachers. Human oversight is still necessary, even more for high…	1. budget 2. personnel available in the institution 3. infrastructure 4. AI API 5. Close quality monitoring (student may complain about unfair or incorrect grading)			1. transperency
Gonzalez-Garcia 2025	Impact of ChatGPT usage on nursing students education: A cross-sectional study	Gonzalez-Garcia A, Bermejo-Martinez D, Lopez-Alonso A, Trevisson-Redondo B, MartÃ­n-VÃ¡zquez C, & Perez-Gonzalez S.	2025	Heliyon	Original	Cross sectional study	Spain	University of Leon	Nursing	Nursing Care and Services Management	Undergraduate	86 third-year nursing students	to evaluate the impact of ChatGPT on nursing students education and determine how it influences their learning outcomes	ChatGPT		Students	Content Creation	Eight months	Questionnaire	knowledge of artificial intelligence, and perceptions of using ChatGPT as an educational tool.	Phase 1: structured guidance provided to students on how to use ChatGPT to solve 8 cases related to the essential competencies of the course (communication, leadership, conflict management, decision-making, ethical principles, teamwork, change management, and innovation) Phase 2: During practical sessions, cases were explained and guidelines on how to use ChatGPT provided. Students had 120 min to…	* Majority of participants were women (86.05%) * Prior usage of ChatGPT: - educational purposes (80.4%), content generation (62.7%) and obtaining general information (52.9%) - Significant weak positive correlation between prior use of ChatGPT and GPA (Ï= 0.240, p = 0.026), indicates that other factors likely contribute to GPA - Positive correlation was found between academic assistance and obtain…	* Cross-sectional design: limits the ability to establish causal relationships between the identified factors * Self-reported data- risk of response biases * Specific sample of nursing students in a particular course-limit the generalizability * weak correlation between prior ChatGPT use and GPA suggesting that other factors likely influence academic performance		Education: * Integration of ChatGPT in nursing education enhances learning and prepares future professionals for evolving AI technologies in healthcare Policy: * Educational institutions should consider policies that ensure equitable access, training in their use, and the development of complementary resources to support both student learning and well-being Research: * Explore and investigate fac…	Continuous incorporation of AI tools in education is recommended to improve academic outcomes and pre- pare students for evolving healthcare environments
Goldman 2024	Assessing ChatGPT’s impact on curriculum outcomes and Entrustable Professional Activities (EPAs) during Advanced Pharmacy Practice Experiences (APPEs)	Goldman D, Ashour H, Zheng M, Bradley N, Ng K	2024	Pharmacy Education	Original	NA: cross sectional	US	NYC College of Pharmacy	Pharmacy		Undergraduate	69 pharmacy students	to evaluate the impact of ChatGPT on student achievement of COEPA educational outcomes during advanced pharmacy practice experiences (APPEs) and student perceptions of use.	ChatGPT		Students	NA	3 months	Questionnaire	- student perception and Overall impression of ChatGPT - assessing ChatGPT impact on COEPA in terms of knowledge, skills and attitude	NA	Of the 69 - 39 (56%): had previously used ChaGPT - 17/39 (44%): had used it during their APPE rotation Of the 17: * Purpose of use: 1. coding (4%) 2. answering questions (29%) 3. composing e-mails (19%) 4. writing papers or essays (12%) 5. work-related tasks (18%) 6. school-related activities (16% * Where it was used: 1. inpatient (45%) 2. ambulatory (21%) 3. health system (18%) * % of students w…	1. small sample size 2. single university 3. exclude other AI platform (only ChatGPT)	1. lack of updated data beyond 2021	Research: 1. assess how student perceived ChatGPT challenges 2. impact of integrating other AI into pharmacy education on a larger scale	using ChatGPT during pharmacy experiential rotations has overall positive outcomes on improving student knowledge, their ability to collect and present information, critical thinking skills, and written and verbal communication proficiency				1. accessing more current clinical information would require payment to upgrade the version
Pallivathukal 2024	ChatGPT for Academic Purposes: Survey Among Undergraduate Healthcare Students in Malaysia	Pallivathukal R, Soe H, Donald P, Samson R, & Ismail A.	2024	Cureus	Original	Cross-sectional	Malaysia	Manipal University College Malaysia (MUCM)	Medicine ; Dentistry; Other: Foundation in Science	Surgery	Undergraduate	443 (215 medical student, 161 dental student, 67 science student)	To assess healthcare university students' knowledge, attitude, and practice regarding ChatGPT for academic purposes	ChatGPT		Students	NA		Questionnaire	Students' 1. knowledge about ChatGPT including its capability to: paraphrasing, generating answers, interpreting data, and suggesting diagnoses 2. attitude: student perspective regarding ChatGPT: reliability, impact on academic tasks and integrity, ethical considerations and the future adoption. 3. practice regarding ChatGPT for academic purposes		*Knowledge: - overall mean knowledge score: 4.1/8-> suboptimal knowledge -Students with higher knowledge scores were significantly more likely to use ChatGPT for academic purposes (P = 0.014) *Attitude: -The overall mean attitude score was 37.1/ 55-> indicating positive attitudes -Students with a more positive attitude were significantly more likely to use ChatGPT for academic purposes (P < 0.001…	Limited sample size - single institute - Students Could hesitate to admit using the tool due to the Risk of accusation	- Inaccuracies info (reliability of info) -issues with citations -citing fake references/citations -cannot search for images and recognize visual and audio. -No real-Time information. -Potential for misuse (plagiarism, manipulation) -gives very generic answers or errors without a proper, specific command -Ethical and Legal boundaries: cannot provide opinion-based answers and -Explicit/Illegal inf…	1. develop comprehensive awareness program (seminar, workshops or courses): educate student about ChatGPT capabilities, limitation and ethical consideration 2. create specific guideline and ethical framework (clear guideline for ethical use and academic integrity) 3. encourage student to critically think and evaluate AI response 4. promote responsible use (use as a supplementary tool) 5. establis…	The majority of students are familiar with Chat GPT and are knowledgeable about its various applications, which function as supplements to conventional resources and enhance their efficiency and productivity when completing daily university tasks
Ganjoo 2024	Beyond boundaries: exploring a generative artificial intelligence assignment in graduate, online science courses	Ganjoo R, Rankin J, Lee B, Schwartz L	2024	Hournal of Microbiology & Biological Education	Original	NA: case study	USA	The George Washington University	Biomedical	NA	Graduate (without specifying)	49 students	To implement and assess a newly developed assignment that required students to utilize GAI	ChatGPT, Copilot	Assignment goal are to: (i) utilize GAI to research an assigned condition/disease (ii) verify or refute GAI-generated content using scientifically supported resources (to learn about the capabilities and limitations of GAI)	Students	Content creation	7 days	Rubric to assess meeting the learning obj -follow up survey -written feedback by faculty	- rating student effective integration and evaluation of GAI-genera­ted content against peer-reviewed research articles-> assessing student critical thinking and synthesis skills - feedback survey to identify the students: 1. perceived impact of the assignment and use of GAI on their learning 2. GAI use in similar academic settings.	-student were to asked to use GAI (any program of their choice) to investigate various aspects of the condition. -student should prompt the GAI to limit the response to one page -student then needs to verify or refute its Accuracy using scientifically backed resources and annotate the GAI-Generated content. (student were provided with sample to complete This task) -student should present a summar…	- The most used GAI: - ChatGPT (81.3%) - Microsoft Copilot (9.4%) * Advantages reported by students: 1. 65.6%: the assignment enhance their understanding of the disease 2. 37.5%: GAI improved the quality of their submission 3. 78.1%: GAI saved them time in completing the assignment - only 6.3%: significant challenges with GAI * overall perception of GAI provided info: - 93.7: quality of info were…			Education possible modification for this assignment: 1. can be used fo in-person, online and synchronous courses by narrowing the scope of the assignment 2. integrete GAI into individual or small group presentation 3. for undergraduate courses: use specific prompt closely aligned with their coursework might be a useful 4. provide tutorials and guides that outline how to access and use the resourc…					Addressing the GAI issues (e.g. hallucination) is challenging bc more cautious model would be unable to answer certain questions
Ganjavi 2024	ChatGPT and large language models (LLMs) awareness and use. A prospective cross-sectional survey of U.S. medical students	Ganjavi C, Eppler M, O'Brien D, Ramacciotti L, Ghauri M, Anderson I, et al.	2024	PLOS DIGITAL HEALTH	Original	Cross sectional study	US	Multiple	Medicine	NA	Undergraduate	638 students	To compile information about the use of ChatGPT and LLMs among medical students across North America.	ChatGPT/LLM		Students	NA	14 days	Questionnaire	Awareness of ChatGPT, its current applications in medical schools, perceptions of its limitations, potential uses, and ethical considerations	NA	- 415 completed the survey * Use and Familiarity: - 69.75: familiar with AI use in healthcare - 46.8%: familiar with AI use in school - Year 1 student were the most familiar with ChatGPT, while Y3 were the least familiar - Students interested in medicine subspecialties were more likely to use it, while those desiring pediatric or primary care were less likely to use. * Use of ChatGPT in medical s…	1. risk of selection bias (recruited via social media) 2. conducted in US only (generalizability) 3. factors impacting student who are unaware of GenIA were not investigated 4. impact of ChatGPT in learning outcome was not assessed	* 75% reported limitation when using the tool: 1. lack of specificity of responses (56.5%) 2. inaccurate responses (53.4%) 3. variability/inconsistency of responses (28.5%) 4. unclear responses (12.7%) 5. accessibility issues (12.7%) 6. biased responses (10.9%) * level of trust in ChatGPT information reliability: - 50%: average trust - 29.9%: below average or far below average - 56.9%: should not…	Policy: 1. need for regulation and rules for proper use and disclosure of ChatGPT Research: 1. compare academic metric between ChatGPT user and non-user	most medical students are familiar with ChatGPT and have incorporated it into their academic journey, finding it particularly beneficial for studying, writing, and clinical rotations. However, students noted common flaws with ChatGPT use, including the risk of bias and inaccuracy. There are also worries about privacy if ChatGPT collects information from patient data provided.
Gan 2024	Integrating ChatGPT in Orthopedic Education for Medical Undergraduates: Randomized Controlled Trial	Gan W, Ouyang J, Li H, Xue Z, Zhang Y, Dong Q, et al	2024	Journal of Medical Internet Research	Original	Randomised controlled trial	China	Jinan's University	Medicine	Orthopedic		129	To evaluate ChatGPT's accuracy in answering orthopedics-related MCQs and assess its short-term effects as a learning aid through RCT and long-term effects on student performance in other subjects were measured using final examination results.	ChatGPT-4.0		Students	Studying	2 weeks	Examination	Exam scores (student performance)	Students were required to use ChatGPT-4.0 to search knowledge points to help their learning, other web-based search engines and message boards were not allowed to be used by the students in this group to search for information.	Orthopedics exam - ChatGPT group answered more questions correctly (Mean = 138.46) than the control group (Mean = 130.80), with a statistically significant difference (P = .04). - ChatGPT group performed significantly better on - A1 questions (P = .01), A2 questions (P = .047), A3/4 questions (P = .002) - ChatGPT group performed slightly worse on case analysis (Mean difference = 1.04), but not si…	-specific context / scope (Orthopedic Chinese medical practice) - single - center trial - Exclusion of visual MCQs	-not suitable for clinical decision-making -inconsistency in text-based input -Bias and limitations in training data	Educational practice - Can assist in personalized learning of complex topics like anatomy and biochemistry. - Effective in supplementing traditional and modern teaching approaches (e.g., PBL, VR-assisted learning). Policy - Raising educational standards to keep pace with AI integration Research - Multicenter and interdisciplinary trials - Explore integration into broader medical curricula beyond …	ChatGPT-assisted group showed significant improvement in some subject areas, especially in orthopedics, surgery, and obstetrics & gynecology, while other areas showed no significant difference or slightly lower performance.
Fritsch 2024	GenAI Assisting Medical Training	Fritsch S, Tschope M, Rey V, Krupp L, Grunerbl A, Monger E, & Trevenna S.	2024	Arxiv	Original	NA:	UK	University of Southampton	Nursing		NA	20 (12 nursing student + 7 experts)	To help students with skill acquisition and alleviate the educators workload by integrating generative AI methods to provide real-time feedback on medical procedures such as venipuncture and cannulation	LLM (not specified)		Students	Feedback	3 days	NA	NA	LLM analyzes the recorded training video, sensor-recorded data, and observer feedback to provide personalized feedback. - procedures: cannulation and venipuncture - Data collection: 1. cameras 2. GoPro camera (capture user view) 3. IMY data: 2 Apple smartwatches worn in both hands to capture the nuances of hand movements during the procedures 4. Feedback form: filled by a professional observer
Flores-Cohaila 2024	Evidence validity of multiple-choice questions designed with Microsoft Bing (Copilot) (Evidencias de validez de las preguntas de opción múltiple diseñadas por Microsoft Bing (Copilot))	Flores-Cohaila JA, Ruesta-Bermejo R, Gutierrez-Rios C, Ramos-Godoy C, Miranda-Chávez B, Copaja-Corzo C	2024	Education Medica	Original	Cross sectional study	Peru	NA	Medicine		NA	36 medical students + 3 educators	To design multiple-choice questions (MCQs) using Microsoft Bing (Copilot) and evaluate their quality and psychometric indices in medical education	Bing (Copilot)		Instructors	Assessment	NA	NA	By medical evaluator: relevance, distractor quality, and potential use in the ENAM By medical student: difficulty and discrimination indices	- Copilot was used to generate MCQs for Peruvian National Medical Examination (ENAM) - The prompt have four components: 1) role; 2) task; 3) delivery format; and 4) rules - Then 3 medical educators evaluated the questions according to three criteria: relevance, quality of distractors, and potential use in the ENAM - Then the exam was administered to 36 student in one of the course	180 Q was developed Educator evaluation: - majority of Q (91%): high relevance a. area with highest low-relevance Q: basic science - majority have high level of distractors (89%) a. area of best distractor: 94% of emergency medicine Q b. area with worst distractor: public health (11%) Student evaluation: - majority of Q were moderately difficult (61%), followed by low difficulty Q (25%), then hig…			Research: 1. compare AI developed questions to expert design Q 2. student assess the Q quality 3. evaluate the effect of the developed Q as a formative assessment tools 4. expand the use of LLM to design other assessment tools: clinical cases, OSCE scenarios	Most of the designed questions had high distractor quality and the test's psychometric indices were adequate. Copilot could be used as a substitute for ChatGPT in designing MCQ
Fenske 2024	Incorporating Generative AI to Promote Inquiry-Based Learning: Comparing Elicit AI Research Assistant to PubMed and CINAHL Complete	Fenske R, & Otts J.	2024	Medical Reference Services Quarterly	Original	Mixed Method	USA	University of South Alabama	Nursing		Graduate (without specifying)	323	to compare the effectiveness of a GenAI literature search tool, Elicit: The AI Research Assistant, to PubMed and CINAHL	Elicit		Students	Studying		Custom-designed rubric to promote and assess critical thinking through inquiry-based learning	strength and weakness of each tool tool evaluation competency, genAI tool effectiveness, critical thinking development	-Student conduct a search in PubMed, CINAHL and Elicit - student need to choose 2 articles from elicit: - compare the generated abstract in elicit to the actual abstract-> to determine accuracy - Critique the search features of all 3 tools, identify 1 strength and 1 weakness - choose the preferred database with justification	*Student resource preferences were evenly divided between CINAHL (31.6%), PubMed (30.7%), and Elicit (26%) *Pros of ELicit -60.8%: accurate abstract -48.75: having abstract summary was desirable -22.6%: user-friendliness -14.6%%: result in relevant articles to the research Q -11.8%: faster -7.5%more efficient *QuaL: 1. 14.2%: liked the feature of searching by asking a Q feature 2. 5.8%: like the …		Common weaknesses of Elicit identified by all users were: 1. 43.3%: not listing the number of results 2. 39.5%: abstracts being too brief 3. 34.1%: inaccurate abstract 4. 21%: fewer filtering options 5. 12.1%: low accuracy/trustworthiness/reliability *QuaLitative: 1. vague abstract-> did not provide accurate representation of the article-> create misleading info	1. Educators should creatively integrate AI into the curriculum 2. Faculty collaborating with librarians to integrate AI literacy into the curriculum is essential 3. Librarians must now teach students to communicate effectively with GenAI, moving beyond traditional search strategies 4. educator and librarian need to learn how these tool work to create classroom assignment	While students appreciate the user friendliness and efficiency of Elicit, they show a strong critical thinking skills by identifying the need for careful inspection when using Elicit for literature searches	Elicit's lack of total results hindered search strategy revisions		Foster information literacy skills in a fun and engaging way	Prompt engineering
Fawaz 2025	Exploring Health Sciences Students' Perspectives on Using Generative Artificial Intelligence in Higher Education: A Qualitative Study	Fawaz M, El‐Malti W, Alreshidi S, Kavuran E	2025	Nursing and Health Sciences	Original	Qualitative research	Lebanon		Nursing ; Dietician ; Nutrition; Biomedical; Physiotherapy		Undergraduate	23	to explore the perceptions of Lebanese health sciences students regarding the use of generative AI in higher education			Students	NA		Semi-structured interviews (thematic analysis)	what learning need do student use genAI for -benefit of genAI -challenges		*Benifits of using GenAI: 1. provide customized, self paced and autonomous learning-> provide personalized learning, fostered sense of autonomy-> motivate student to dig deep into subject matter, explore new perspective, cultivate deeper understanding beyond traditional classroom constrain 2. Improved language and writing skills: - used to write a comprehensive assignment - decline fully dependen…	The study exploratory in nature, employing a sample of students from only one university in Lebanon (transferability)	1. Accuracy of Information 2. Overreliance on AI 3. Inequitable Access 4. Unclear Policies 5. Hindering innovation 6. Encouraging laziness	Education: 1. Universities shouls adapt GenAI in education in an anticipatory, transparent, consistent approach 2. educate educator and student about Ai literacy and morality 3. reform instruction to utilize GenAI 4. rethink learning assessment and practice Policy: construct international guideline Research: 1. include student from different discipline 2. comparative study	Student perceptions of GenAI significantly impact their learning approaches and outcomes.	Accessibility barriers that may prevent some students from fully using GenAI 1. device availability 2. internet connectivity 3. cost of GenAI 4. need for assistant support for people with disability		engage in hands-on activities and receive assessment	cost of technology and internet access
Estrada-Araoz 2024	University students' perception of the use of ChatGPT during their professional training	Estrada-Araoz E, León-Hancco L, Avilés-Puma B,	2024	Gaceta Medica de	Original	Cross sectional study	Peru	Peruvian public university	Nursing		Undergraduate	144 student	To assess nursing students' perceptions of using ChatGPT during their professional training at a public university	ChatGPT		Students	NA		Questionnaire			* Nursing students moderately favorable perception of ChatGPT use during their professional training, mean score was 3.18 * Students perceived benefits of using ChatGPT (mean = 3.30) more slightly greater than the perceived barriers (mean = 3.03) * Intermediate cycles students showed a statistically significant higher mean in the barriers of ChatGPT (mean=3.17) compared to first cycles students (…	* Small sample size * Possibility of social desirability bias * Lack of prior experience of some students with ChatGPT		Educational: * Organizing training sessions focused on best practices and ethics when interacting with AI * Promote critical thinking, encouraging students to evaluate the information provided by ChatGPT and complement it with their knowledge Policy: * Recommended to implement proactive measures to guide ChatGPT responsible use * Establish clear guidelines and policies for the use of ChatGPT with…	Nursing students at a public university have a slightly favorable perception of the use of ChatGPT during their professional training	inability to calculate the value of mathematical formulas complex, generating inaccurate or incorrect references, possibility of presenting logical errors and contradictions
Horváthné Kónya 2024	Artificial intelligence in health education: blessing or curse? (Mesterséges intelligencia az egészségügyi oktatásban: áldás vagy átok?)	Horváthné Kónya E, Virág A, Lajkó P, Szűcs ÁA, Markovics D, Gadó K, et al.	2024	Orvosi Hetilap (Hungarian Medical Journal)	Original	NA	Hungary	Semmelweis University	Medicine ; Nursing		NA	NA	to demonstrate the potential of ChatGPT in health education. It seeks to show how ChatGPT can be used to create virtual patients and simulations, allowing foreign students to practice patient admission and communication with patients of different languages in a realistic environment	ChatGPT-4	NA	Students	Content creation; Content Delivery ; Personalized learning	NA	NA		1. Virtual Patient Simulation: The AI simulates various medical conditions to facilitate learning activities. 2. Tailored Learning: ChatGPT customizes education material to meet the individual requirements of students. 3. Smoothing AI Answers: The AI is improved through data collection and training for more naturalized interactions. 4. Emotional Display: AI is designed to show human emotions to d…	- Improve student skills and increasetheir confidence - Students were able to complete nursing documentation independently without interacting with real patients. - helped capture students' attention and made the learning process experiential. - helped students prepare for real-life situations, which could ultimately improve the quality of patient care. AI offers an opportunity to: 1. create virt…				The introduction of ChatGPT into health education allows the preparation and presentation of varied practical situations, improving the quality of patient care.			1. Create a virtual patient and a virtual situation, allowing students to practice in a safe and controlled environment, which increases their confidence and reduces anxiety 2. Personalization of education material (allow easy material modification to suit individual needs)
Elliott 2025	Using chatgpt to enhance student learning: a case study in a nursing curriculum	Elliott M, Williams J, Aldwikat R, & Wong P.	2025	Teaching and Learning in Nursing	Original	Other: Case Study	Australia	Monash University	Nursing	NA	Master	68	To evaluate the impact of a novel assessment task on preregistration nursing students attitudes towards the use of artificial technology in academic writing Specific Aim: 1. To assess students' ability to critique research evidence 2. emphasize the imp. of evidence-based literature 3. For students to be aware of ChatGPT's limitations	ChatGPT	To develop student critical appraisal skills	Instructors	Content creation; Assessment		1. grade distribution of marked assignments 2. markers opinions 3. student feedback collected via an online survey (Likert scale)	Students' attitudes towards using AI, their understanding of AI limitations, and their critical appraisal skills using evidence-based literature	A specific clinical question ("What are the benefits of deep breathing and coughing in the prevention of hospital acquired pneumonia?") was entered into ChatGPT to generate a response. This ChatGPT-generated response was then provided to student to critique its accuracy (students need to critically appraise the output using evidence based literature)	*Assignment grade distribution (N=68): -Failed: 1.5% -Pass: 10.8% -Credit (60-69%): 23.5% -Distinction (70-79%): 38.7% -High Distinction (>= 80%): 25.5% -Most students scored 70% or higher for the assessment task - marker felt that most students performed well, met the assignment expectation with impressive articulation of response. *Student feedback (N=35 responded, 51.5% response rate): -72.8% …	1. Potential for confirmation bias (bc the authors designed, conducted, and evaluated the project) 2. other student might have different opinions of the assessment method	1. Can produce dramatic, personal, shocking, racist or factually erroneous statements 2. Not reliable at identifying lies or incorrect information 3. can produce partially or completely wrong outputs 4. Known to fabricate nonexistent references 5. Has a knowledge-base cut-off date of 2021 6. May have insufficient context or limited ability to comprehend medical or technical jargon 7. Output will …	Education: 1. to use this style of assignment in education 2. change the clinical question presented to ChatGPT regularly to maintain assessment validity 3. Suggest diversifying assessment types in nursing education (to decrease risk of automated answer in student responses) Research: 1. replicate findings in different settings 2. use other AI tools to drive and assess student learning	The assignment task was effective in informing nursing students of the limitations of ChatGPT. It is recommended to academics who are concerned about students using this technology in their academic writing.				challenging to distinguish AI content from that created by human
Elhassan 2025	Assessing Familiarity, Usage Patterns, and Attitudes of Medical Students Toward ChatGPT and Other Chat-Based AI Apps in Medical Education: Cross-Sectional Questionnaire Study	Elhassan S, Sajid M, Syed A, Fathima S, Khan B, Tamim H	2025	JMIR Medical Education	Original	Cross sectional study	Saudi Arabia	Alfaisal University	Medicine	NA	Undergraduate	293	To examine the familiarity, usage patterns, and attitudes of Alfaisal University medical students toward ChatGPT and other chat-based AI apps in medical education	Different GenAI tools: ChatGPT, Bard, Microsoft Bing ChatGPT, Socrative by Google, Snapchat AI, Perplexity AI, YouChat, Poe, Telegram, Chatsonic, Replika, Huggingchat		Students	NA	October-November 2023	Questionnaire	familiarity, usage (frequency of use, purpose of use), and attitude of medical students toward ChatGPT and other AI apps.		* GenAI used by students: 1. ChatGPT: 93% 2. Bard: 21.5% 3. Bing: 30.4% 4. Socrative: 14% 5. Snapchat AI: 61.8% 6. others: <10% - men used ChatGPT, Bing, Brad more than women (SG) - Socrative was used more by preclinical student (SG) * Using purposes in education: 1. asking technical Q (35.5%) 2. asking general knowledge Q (38.6%) 3. solving practice Q (28.7%) 4. generating flashcards (11.6%) 5. …	1. self reported data (risk of information bias, may not reflect actual practice) 2. Convenient sampling (selection bias) 3. The result may not be generalizable to other countries and contexts	- 35.5% of students: think that using AI can cause overreliance - 77%: AI tools will enable academic dishonesty - 70.3%: AI tools can generate inaccurate output - decrease the humanistic aspect of healthcare - devalued the medical profession	Education: 1. incorporate AI in education to enhance learning outcomes 2. need for tailored educational tools 3. incorporate AI literacy and ethical consideration into curricula Policy: - need for clear guideline - need to foster a culture for academic integrity	Familiarity with and usage of ChatGPT and other chat-based AI apps were common among the students of Alfaisal University. The usage patterns of these apps differ between males and females and between preclinical and clinical-year students.
Edwards 2024	Evaluation of a Generative Language Model Tool for Writing Examination Questions	Edwards C, & Erstad B.	2024	American Journal of Pharmaceutical Education	Original	NA	USA	University of Arizona	Pharmacy	Interpreting clinical laboratory value	Undergraduate		To describe an evaluation of a generative language model tool to write examination questions for a new elective course focused on the interpretation of common clinical laboratory results being developed as an elective for students in a Bachelor of Science in Pharmaceutical Sciences program	ChatGPT 3.5		Researcher	Assessment	NA	2 independent evaluators	1. appropriate formatting (yes or no) 2. clarity of language and correctness-> ability to be used in exam without modification (Y/N) 3. relevance to subject matter (5-point Likert scale from not relevant to very relevant)-> concurrence with learning Obj 4. level of difficulty (5-point Likert scale from not difficult to very difficult).	*ChatGPT was used to generete 100 MCQ *Prompt below used to generate questions: Act as a professor at a college of pharmacy (context). Please write 10 multiple-choice questions (instruction) for undergraduate students in a bachelor of science in pharmaceutical sciences program around the topic of interpreting serum sodium concentrations (task). Please provide the correct answer and rationale for …	% of Q (evaluater 1 Vs 2) 1. appropriate formatting Q: 74% Vs 79% 2. Clear Q: 90% vs 89% 3. Correct Q: 53% Vs 75% 4. usable Q: 50% Vs 57% * the only SG difference was on the Q correctness-> resolve with consensus * Q relevancy (median)= 4 Vs 3 *Q difficulty (median): 4 Vs 5 * Highest comment by reviewer was : availability of multiple correct answer (27 comment), followed by incorrect answer/ no c…	1. sample size 2. differences in some of the subjective evaluations between the 2 evaluators 3. course is still in development (reason behind difference in relevance and difficulty rating) 4. 1 form of assessment (only MCQ) was evaluated 5. language used when querying the LLM can alter the quality of the output.			the generally positive findings of this study suggest that the use of a generative language model tool for developing examination questions is deserving of further investigation
Ebel 2024	GPT-4o's competency in answering the simulated written European Board of Interventional Radiology exam compared to a medical student and experts in Germany and its ability to generate exam items on interventional radiology: a descriptive study	Ebel S, Ehrengut C, Denecke T, Gößmann H, Beeskow A	2024	Journal of Educational Evaluation for Health Professions	Original	Descriptive study	Germany	University of Leipzig	Medicine	Interventional Radiology	Undergraduate	4 participants (1 EBIR holder, 1 consultant, 1 resident, 1 student)	To determine whether ChatGPT-4o was able to pass a simulated written European Board of Interventional Radiology (EBIR) exam and whether GPT-4o can be used to train medical students and interventional radiologists of different levels of expertise by generating exam items on interventional radiology.	ChatGPT-4o		Instructors	Assessment	3 months		score of GPT-4 and 4 participant	1. Exam Preparation: The first exam utilized 370 preparation items of CIRSE academy from various chapters. 2. ChatGPT Generation: ChatGPT was requested by EBIR candidates and medical students to create items on 37 subjects on different difficulty levels for the second and third exams. 3. Random Choice: 150 multiple-choice questions were randomly selected from three tests, with 50 questions from e…	*GPT competency in answering 370 CIRSE Q: - 248/370 (67%): answered correctly - the average score in each area: 7.5-> ChatGPT passes all subareas - re-entering items after 1 week-> same result *Plausibility of MCQ generated by ChatGPT: - 2/740 Q (0.3%) were assessed as implausible for student and board level - 1 item has more than 1 correct options for student level - 1 item the 'correct answer' …	not assessed on real EBIR exam Q (Only in the CIRSE preparation Q)			GPT-4o is capable of passing a simulated written EBIR exam, and generative AI platforms can be used to create meaningful interventional radiology exam items for training young colleagues in interventional radiology.
Dzomba 2023	Blowing Chunks with ChatGPT	Dzomba B, Bond K, Flite C	2023	IEEE 11th International Conference on Healthcare Informatics (ICHI)	Original	Other: Case study	US	Temple University	Other: Health Informatics management	NA	Undergraduate	NA	To explore use cases for ChatGPT AI within health informatics education, including challenges and benefits, in the classroom for both the instructors and learners.	ChatGPT		Administrators; Instructors; Students	Curriculum design ; Content creation; Studying ; Assessment	NA	NA		- ChatGPT was used as a tool to enhance learning for database modeling by prompting it to complete a data modeling assignment - prompt used: create a 5 table ERD for a database that tracks suicide prevention events	1. Support to Students: ChatGPT supports students by offering primary keys and helping students create data models, thus better comprehending concepts in databases. • Offers feedback on their assignments. • Facilitates the generation of project ideas. 2. Support to Faculty: The faculty can utilize ChatGPT to generate exams and offer varied examples without compromising content integrity. • Useful…		1. need for large amounts of data to train and run the model 2. risk of inaccuracy	Research: 1. how to best integrate GenAI in health informatics management classroom 2. prioritize are of research regarding GenAI as following: a. Hold on to human verification b. Develop rules for accountability c. Invest in truly open Large Language Models (LLM) d. Embrace the benefits of AI e. Widen the debate (for educator an leaders to determine use honesty, integrity and transparency, for u…					Faculty: 1. plagiarism and cheating-> tools to identify academic dishonesty: Turnitin, Proctori
Drouaud 2024	Exploring the Performance of ChatGPT in an Orthopaedic Setting and Its Potential Use as an Educational Tool	Drouaud A, Stocchi C, Tang J, Gonsalves G, Cheung Z, Szatkowski J, Forsh D.	2023	The Journal of Bone and Joint Surgery	Original	NA	US	George Washington University School of Medicine	Medicine	Orthopedic	NA	4 fellowship-trained orthopaedic trauma surgeons	To assess GPT-4V's performance in interpreting medical images and its ability to rationalize its decision-making capabilities for different MCQ related to these orthopaedic trauma case and to investigate its reliability to be used as an education tool	ChatGPT-4		Other: Researcher	Other: Evaluating ChatGPT performance		5-point Likert scale	ChatGPT answers were assessed for: 1. accuracy: alignment with current medical knowledge 2. Rationale: Rationale and whether it is logical 3. relevance: relevancy to the specific case 4. trustworthiness: whether surgeons would trust the answer	- 10 orthopaedic trauma cases from OrthoBullets were selected (including image, management, and treatment MCQs)-> Across 10 cases (97 Q= 10 imaging + 35 management+ 52 treatment) - GPT-4V interpreted medical imaging and patient information, providing diagnoses, and guiding responses to OrthoBullets questions - 4 fellow surgeons rated the response	* Overall rating for image : 3.46/5 (neutral) (accuracy 3.28, rationale 3.68, relevance 3.75, and trustworthiness 3.15). * Overall score for management Q: 3.76 (accuracy 3.61, rationale 3.84, relevance 4.01, and trustworthiness 3.58) *Overall score for treatment Q: 4.04 (accuracy 3.99, rationale 4.08, relevance 4.15, and trustworthiness 3.93) * rating was higher for treatment MCQ	1. limited number of graders 2. poor interrater agreement between graders (bias, different knowledge and experience) 3. unable to ascertain how ready it is to be usedin education		- further development of LLM is needed before considering it as a medical education tool - future research: 1. evaluate ChatGPT stability of performance (providing same response for the same prompt) 2. assess modification needed to ChatGPT answer and rationale to satisfy the requirement as an education tool 3. evaluating the current use of ChatGPT by medical students	analysis indicates neutral consensus in GPT-4V's imaging interpretation performance; it demonstrates better capabilities in management and treatment queries, offering patient-specific advice effectively. The performance of GPT-4V falls below our fellowship-trained orthopaedic surgeons' standards as a tool for medical education.
Driesnack 2024	A practice-based approach to teaching antimicrobial therapy using artificial intelligence and gamified learning	Driesnack S, Rücker F, Dietze-Jergus N, Bondarenko A, Pletz MW, Viehweger A	2024	JAC-Antimicrobial Resistance	Original	NA/ Quasi-experimental pre-post design	Germany	Institute for Medical Microbiology and Virology, University of Leipzig Medical Center	Medicine	Antibiotic Stewardship	Undergraduate	46	To evaluate impact of gamified learning on factual knowledge and uncertainty in antibiotic prescription and to assessed an opportunity for AI-empowered evaluation of freeform answers	GPT-4	tutoring would become scalable if AI could be used in chat	Instructors	Evaluation; Feedback	4 elective course - each is 27 hr teaching (12 sessions, 90 min each)+ additional hour for self study	- To assess gamified learning: Questionnaires (about bacteria, antibiotic, infectious disease) - for AI: 10 freeform Q-> contain case description and asked to find solution	Questionnaire: pre and post the course 1. knowledge 2. knowledge retention (questionnaire were given after 3,6,12mo after the end of the course)	- All the 4 lectures were delivered using different game methodology. - during the lesson students answered complex freeform Q - GPT-4: 1. Evaluate student's answer and provide specific feedback on how well the student answer aligns with the expert answer, and identify the knowledge gap 2. Offer a general assessment of content difficulty and student ability 3. rate the factual correctness of stud…	*MCQs: -Before the course-> 57.22%: average Q answered correctly -After the course-> significant improvement in the % of correctly answered questions across all three topics: a. Bacteria: mean = 81.40% (P < 0.001) b. Antibiotics: mean = 83.26% (P < 0.001) c. Infectious Diseases: mean = 74.42% (P < 0.001) *AI-Based freeform answer reviews: 1. human reviewer assessed: -92% of LLM feedback as "Helpf…	1. small sample size 2. voluntary participation (selection bias) 3. Most did not respond to the follow-up questionnaire (follow-up bias and small sample sizes at later follow-ups)	Sometimes fails to produce the anticipated results Output still depends on careful, prompt engineering	Educational practice: - potentially scaling the course concept to many participants using modern technologies -use LLM to feedback to match course content to student need Research: -validate the system robustness in future research -identify method for response calibration with human reviewer (to minimize the need for human supervision of each assessment)	AI could substantially improve learning. LLMs represent a potential first step in scaling the tutor-based teaching approach for ABS
Drevitska 2024	Comparison of the experience and perception of artificial intelligence among practicing doctors and medical students	Drevitska O, Butska L, Drevytskyi O, Ryzhak V, Varina H, Kovalova O, & Medvid I.	2024	Wiadomości Lekarskie Medical Advances, V	Original	NA/ Cross sectional study	Ukraine		Medicine		Master	30 fifth-year masters students and 30 practicing doctors	To analyze and compare the experiences and perceptions of artificial intelligence (AI) among practicing doctors and medical students.			Students ; Other: Practicing doctors	NA		Questionnaire	Experiences and perceptions		AI usage - 8 doctors (26.7%) and 4 students (13.3%) had never used AI. - The analysis focused on the remaining 22 doctors and 26 students, all of whom used ChatGPT. - Other platforms (e.g., Gamma, Canva) were used by 8 students (30.8%) and 1 doctor (4.5%) (p < 0.05). Perception of AI impact by students (5-point scale) - Effectiveness of work/education - 3.7 - Understanding complex topics - 2.7 - …	NA	Inaccurate answers -Lack of medical knowledge -Random errors -Legal/regulatory gaps. -need for expert review -technical errors -Vague outputs.	Educational practice - Use as tool for idea generation, supporting education and research, as well as assessing students clinical skills Research - A larger and more diverse sample size across different regions and medical specialties - The effectiveness of incorporating AI training and ethics into medical curricula - Collaborative studies involving experts from fields such as computer science, e…	Students viewed AI as a helpful learning tool, especially for saving time and accessing information. Doctors appreciated AI but were more cautious, emphasizing its limitations in reliability and medical expertise. Both groups see AI as useful but stress the need for critical and informed use.
Dost 2024	Attitudes of medical school students toward artificial intelligence in medical education: A survey study	Dost B, Çörtük HB, Akgün GN, Üzüm M, Ulperen CT, Şahin E, Yilman B, Afshar GZ, Khosravimaleki L, Terzi O	2024	Journal of Experimental and Clinical Medicine	Original	Cross sectional study	Türkiye	Ondokuz Mayıs University	Medicine		Undergraduate	398	to assess medical students' knowledge and attitudes towards artificial intelligence (AI) models and their potential role in medical education and healthcare	NA	NA	Students	NA	NA	Questionnaire	NA	NA	- ChatGPT was the most recognized AI application (95%) - 85% of participants stated they used ChatGPT - Usage: homework (74.8%), literature review (40.9%), learning languages (24.1%), and other purposes (4.02%) such as entertainment, translation, text summarization, software, and visual creation - Majority (80.2%) think that AI models are beneficial in medical education, and was statistically sig…	- Limited Generalizability-was conducted solely among Students of Ondokuz MayÄ±s university faculty of Medicine -Voluntary participation resulting in Bias towards individuals more interested in AI	incorrect results, ethical issues, patient safety, reduce creativity, reduce doctor responsibility	Educational practice: - Integrating AI into medical education is considered necessary in the literature Research: - To improve generalizability, investigate in a broader, multi-center approach with potentially different recruitment strategies	while the students acknowledge the advantages of using AI models in clinical settings and medical education, they also highlight shortcomings, particularly in ethical considerations	NA	NA	NA	NA
Deng 2024	Current application of ChatGPT in undergraduate nuclear medicine education: Taking Chongqing Medical University as an example	Deng A, Chen W, Dai J, Jiang L, Chen Y, Jiang J, Chen Y, & Rao M.	2024	Medical Teacher	Original	Mixed Method	China	Chongqing Medical University	Medicine	Nuclear Medicine	Undergraduate	25 students	To investigate the current application of ChatGPT in undergraduate Nuclear Medicine Education.	ChatGPT		Instructors; Students			Questionnaire and interview	The use of and attitudes towards ChatGPT		Nuclear Medicine (NM) Learning Challenges: - Only 4.32% of students found NM easy; 63.05% found it difficult. - Main difficulties - complex concepts (62.42%), limited practice opportunities (54.04%), challenging self-study (51.55%), and lack of after-class support (31.99%). - Students faced obstacles such as peers unable to answer questions (51.86%), insufficient reference materials (86.34%), and…	Single centre study - lack geographic representativeness	ChatGPT Accuracy depends on the quality of its medical training data, which currently Lacks specialization for Nuclear Medicine. - it needs improvements like better image recognition and expanded databases. - Risk of overreliance.	Educational practice - ChatGPT can be a valuable tool in NME, enhancing both theoretical understanding and practical skills. Policy - Judicious and balanced use of ChatGPT in medical education Research - Larger sample sizes and diverse demographic - Explore long-term benefits of ChatGPT integration in medical education	Traditional nuclear medicine education poses significant learning challenges, while ChatGPT effectively supports comprehension and practice by providing timely feedback and resource access and is positively received by most students as a valuable learning tool.	- restricted in china- require VPN			information overload Lack of pertinence Technical problem hard to find percise learning resource
Roy 2024	Assessing the Utilization of Large Language Model Chatbots for Educational Purposes by Medical Teachers: A Nationwide Survey From India	Roy A, Jaiswal I, Tiu D, Das D, Mondal S, Behera J, et al.	2024	Cureus	Original	Mixed Method	India		Medicine			396	To understand how educators leverage LLMs to help assess their role and implications in medical education.			Instructors	NA		Questionnaire	Knowledge, attitude, and practice of instructors		Demographics - most respondents were male (55.54%), aged 30-40 (42.5%), with <10 years teaching experience (50.2%) and a master's degree (53.8%). KAP Scores - knowledge higher in PhD holders and experienced teachers; younger teachers showed more positive attitudes; better practice linked to prior awareness of ChatGPT. Teachers scored highest in knowledge (3.4±0.47), followed by practice (3.3±0.81…	- Cross-sectional design - Sampling bias - convenience sampling, mostly early-career educators - Recruitment - online via social media; participant credibility unverified - Anonymity - Not representative of all Indian medical teachers	- incorrect or biased information - Downtime and reliance on proprietary models -data privacy concerns -Ethical concerns - data scraping, Lack of transparency -Risk of Over-reliance -Limited understanding of How AI's data usage and storage	Educational practice: - Formal training to effectively integrate LLMs into their teaching Policy: - Clear guidelines and approval are needed from authoritative bodies (e.g., National Medical Commission) Research: - Wider representative sampling - Longitudinal designs	This nationwide survey reveals that while Indian medical educators recognize the potential of large language models (LLMs) to support teaching, widespread adoption is hindered by concerns about reliability, ethics, and a lack of training and regulatory guidance.	Inadequate internet connectivity and access to technology			Infrastructure challenges, including inadequate internet connectivity and access to technology
Cullen 2024	Embracing Artificial Intelligence: Incorporating Artificial Intelligence Into Classroom Instruction	Cullen M, & Kirkpatrick M	2024	Journal of Nursing Education	Original	NA	Canada	University of Calgary	Nursing		Undergraduate		To discuss how AI was used by instructors with three main goals: engage students in critical thinking about change management processes, clarify expectations for a change management proposal assignment, provide a platform to discuss appropriate inclusion of technology in nursing education and practice.	ChatGPT		Instructors	Content creation	13 weeks	Student feedback and instructor obervations	Student understanding and critique of change proposals	- Instructors used ChatGPT to create three sections of a sample change proposal (problem statement, potential solution, expected outcomes). - The AI-generated proposal served as a work-in-progress example for students to critique in groups during class. - Students reviewed the sample in short intervals, shared critiques, and discussed accuracy and evidence-informed support. - The process facilita…	Students recognized the need to verify AI-Generated content with evidence-informed sources -Critically appraising the AI-Generated proposal clarified expectations and increased knowledge -higher consistency in quality of submitted assignments compared to previous terms -increased student engagement and peer learning -Instructors found the AI tool saved Time and was effective in teaching	NA	- Unsupported statements - need verification - incomplete output - Did not meet all criteria	Educational practice - Use AI to create teaching tools and promote appropriate use among students - Instructors can role-model responsible adoption of new technology into nursing education and practice Research - How nursing educators can leverage AI to create teaching tools and how they can promote appropriate use of AI for students	Leveraging generative AI in the classroom is a time-effective way for instructors to create learning activities for students, clarify the expectations for the assignment, and promote the importance of verifying information from AI source.			Appraise and identify gaps in student knowledge related to change proposals
Crowther 2025	Frontier model chatbots can help instructors create, improve, and use learning objectives	Crowther G, Funk M, Hennessey K, Lawrence M	2025	AJP Advance in Physiology Education	Original	Other: Exploratory study	USA		Health Profession		NA	Four teaching faculty	To explore the extent to which the creation and usage of learning objectives might be facilitated by three leading chatbots: ChatGPT-4o, Claude 3.5 Sonnet, and Google Gemini Advance.	ChatGPT-4o, Claude 3.5 Sonnet, Google Gemini Advance		Instructors	Curriculum design ; Content creation; Assessment	during Summer 2024	Researcher-developed qualitative rating system	Quality of chatbot-generated LOs and assessment questions	1. Chatbot Role: Chatbots act as professors, teaching specific courses at various educational levels. 2. Contextual Details: Instructors provide context by inserting details like course level and content source in brackets. 3. Learning Objectives Creation: Chatbots create learning objectives using best practices aligned with Bloom’s taxonomy. 4. LO Conversion: Chatbots revise learning objectives …	Optimized testing logistics - Chatbots performed better when given only one source of course content at a time (e.g., a single slide or textbook page). - Using small, focused content chunks reduced irrelevant information. - Prompts were limited to one LO per content section, except for question A3. Instructor ratings of chatbot outputs ChatGPT, Claude, and Gemini were rated on: - Question A: Crea…	- Authors' limited chatbot experience may have restricted performance; experts might do better. - The Yes/Maybe/No rating system is subjective and unvalidated. - Output variability over time and sessions wasn't explored, so some results may not be consistent. - Rapid chatbot evolution may quickly outdate the findings.	- Imperfection Requires oversight and adjustment -Too much input worsened output quality - some chatbots didn't consistently specify context/conditions despite simplified prompts. - require trial and error	Educational practice: - Faculty must oversee and adjust chatbot outputs. - Use iterative, small-step course redesigns, not bulk processing. - Chatbots can speed up tasks like creating TQTs. Research: - Study prompt engineering to improve chatbot results. - Compare iterative vs. bulk chatbot use. - Monitor evolving chatbot capabilities for education	Frontier-model chatbots can support instructors in creating learning objectives and assessments but require careful, iterative human oversight to ensure quality and alignment with educational goals.
Cross 2023	Transforming Medical Education: Assessing the Integration of ChatGPT Into Faculty Workflows at a Caribbean Medical School	Cross J, Robinson R, Devaraju S, Vaughans A, Hood R, Kayalackakom T, Honnavar P, Naik S, & Sebastian R.	2023	Cureus	Original	NA/ cross-sectional	Antigua and Barbuda	American University of Antigua	Medicine		NA	87 full-time faculty members	To gain insight into the extent and type of usage of ChatGPT at a Caribbean medical school.	ChatGPT	Given the potential for ChatGPT to revolutionize many occupational areas, particularly medical education	Instructors	AI literacy		Questionnaire	perception of faculty toward ChatGPT	2 seminar was conducted to educate the faculty about ChatGPT and its use in applications - Then a survey was administered	RESPONCE: 44 *66%: were using ChatGPT *Faculty use ChatGPT for: 1. 54%: for clinical vignettes 2. 42% for MCQs generation, topic knowledge, or replying to emails *Faculty opinions: -71%-> say ChatGPT should be optional for faculty -64%-> say it should be optional for students -0%-> support banning it *Concerns: -74%: misinformation in teaching materials -65%: copyright/plagiarism	- incomplete faculty responses prevented full assessment of ChatGPT usage extent -Low sample size	- hallucinating information and references - copyright/plagiarism - Risk of dependence		ChatGPT has been quickly adopted by a subset of the college faculty, demonstrating its growing acceptance
Coşkun 2024	ChatGPT to generate clinical vignettes for teaching and multiple-choice questions for assessment: A randomized controlled experiment	Coşkun Ö, Kıyak Y, Budakoğlu I	2024	Medical Teacher	Original	Randomised controlled trial	Turkey	Gazi University Faculty of Medicine	Medicine		Undergraduate	64, 4th year medical students	To evaluate the real-life performance of clinical vignettes and multiple-choice questions generated by using ChatGPT	ChatGPT 3.5		Instructors	Content creation; Assessment	2022-2023 education period	Questionnaire (5-Likert scale), MCQ test	Quality of vignettes: The scores assess case clarity, spelling and contradictions, engagement level, need for clinical reasoning, inclusion of keywords for literature search, potential to develop research questions, support for evidence-based learning, and whether corrections are needed. Quality of MCQs	ChatGPT - Used to generate clinical cases based on a prompt template that included the disease/problem and desired number of sentences - Generated multiple-choice questions using prompts based on the training program content * ChatGPT-generated cases were evaluated by the board member. 22 cases were approved with no modification. The remaining 15, some concerns regarding being vague or using a ge…	Vignettes: None of the scores showed a significant difference between the ChatGPT group and the control group-> no difference in the quality - but ChatGPT cases required more clinical reasoning skill compare to human(moderate effect, NSG) MCQ Out of the 15 Q Only six items had acceptable levels (higher than 0.30) of point-biserial correlation and 5 more were acceptable only for classroom settings…	1. Small sample size 2. Lack of demographic data (generalizability) 3. Single-institution (generalizability) 4. Rapid evolution of language models means findings are specific to the version used 5. Limited analysis of MCQ quality, relying only on difficulty and discrimination indices without an in-depth content analysis	1. Lack of control over generated content 2. Risk of inaccuracies or biases 3. Potential for hallucination 4. Can generate content that violates standard test development guidelines	Research: 1. Prompt engineering as a crucial skill 2. More studies are needed to support these findings and address the study's limitations 3. conduct the study in different institution and setting	ChatGPT has potential in generating clinical vignettes for teaching and multiple-choice questions for assessment in medical education				Subscription model is a challenge in developing countries
Ã‡iÃ§ek 2024	ChatGPT versus expert feedback on clinical reasoning questions and their effect on learning: a randomized controlled trial	Çiçek E, Ülker M, Özer M, Kıyak S	2024	Postgraduate Medical Journal	Original	Randomised controlled trial	Turkey	Gazi University	Medicine		Undergraduate	129 First year medical student	To evaluate the effectiveness of ChatGPT-generated feedback compared to expert-written feedback in improving clinical reasoning skills among first-year medical students	ChatGPT 3.5		Other: Researcher	Feedback	5 days	to assess clinical reasoning: immediate and delayed performance: key features questions (KFQ)-- the gold standard written assessment method -critical approach to AI-Generated content: survey applied at the beginning and end of the study	Immediate and delayed (after 10d) participant performance score (to assess clinical reasoning) Critical approach to AI-generated content	2 arms: 1. Control group: expert feedback 2. Intervention group: ChatGPT feedback - Both groups completed 3 formative tests with feedback on UTI over 5. - Student received feedback (by expert or ChatGPT) - Then clinical reasoning skills were assessed using key featured questions (KFQ) immediatly after the intervention and 10 days after ChatGPT arm: researcher established new page for each CEQ. Th…	- feedback completed by 115 student - Immediate test (score out of 120): Expert Vs chatgpt * Mean raw score: no significant different between the 2 groups (78.5 Vs 74.7, p=0.26) * Diagnosis based: control group have sig. higher performance than chatgpt in complicated UTI (p<.001) - Delayed test: *raw score: no sig. difference (78 Vs 76, p=0.57) *Diagnosis based: control group have sig higher perf…	1. included only first year medical student from single institution (limited generalizability) 2. no longer term assessment of the performance 3. ChatGPT response might be different than other version or other LLM 4. prompt used were similar to a typical student interaction with AI) 5. study was not registered as a trial and did not follow a guideline 6. focus on a specific clinical case, effecti…	1. ChatGPT might not capture the subtleties necessary for more complex scenarios. 2. Potential risk of AI-generated feedback: low quality and inconsistent information	Educator: 1. Can use AI as a supportive tool. Instead of creating feedback from scratch, educators can use AI to generate initial explanations that they can then review and revise - Use a refined and strategically designed prompts Research: 1. explore the integration of AI-generated content in teaching process, focusing on improving the accuracy and depth of AI feedback 2. assess AI longer term e…	ChatGPT-generated feedback can be an effective alternative to expert feedback in improving clinical reasoning skills in medical students, particularly in resource-constrained settings with limited expert availability. However, AI-generated feedback may lack the nuance needed for more complex cases, emphasizing the need for expert review. Additionally, exposure to the drawbacks in AI-generated fee…
Chow 2025	Developing Effective Frameworks for Large Language Model-Based Medical Chatbots: Insights From Radiotherapy Education With ChatGPT	Chow J, Li K	2025	JMIR Cancer	Original	Case report	Canada		Medicine	Radiotherapy		60	To propose a robust framework for developing a medical chatbot dedicated to radiotherapy education, emphasizing accuracy, reliability, privacy, ethics, and future innovations.	IBM Watson Assistant, ChatGPT		Students	Studying		Surveys, pre/post-tests, controlled studies, usability sessions, expert-reviewed accuracy metrics	Educational impact, user satisfaction, accuracy of information	- Developed using IBM Watson Assistant cloud platform Hybrid architecture combining: - Rule-based algorithms (for critical educational scenarios) - Machine learning models (for dynamic interactions) AI-powered Natural Language Processing (NLP) to understand and respond to user queries Domain-specific training and curated knowledge base to ensure radiotherapy relevance Integrated with feedback mec…	70% of users rated content as above average for: helpfulness, understandability, reading duration Improved student comprehension and confidence Higher quiz scores among chatbot users Feedback led to: - Improved conversation restarts - Tailored responses based on user background Positive reception in pilot workshops and conferences		-Inaccurate or misleading responses -Oversimplify complex medical information -Pose Ethical risks related to privacy and Bias -Lack transparency -Risk reducing essential human interaction and emotional support in patient care	Educational practice: - Incorporate personalized learning with adaptive content - Use immersive tech (VR/AR) for hands-on learning (e.g., virtual radiotherapy simulations) - Enable deeper user engagement through advanced NLP and multiturn conversations Policy: - Emphasize ethical AI standards (bias mitigation, privacy protection) - Advocate for integration into formal educational ecosystems (e.g.…	Radiotherapy education chatbot, developed using a structured framework, effectively enhanced learning outcomes, user satisfaction, and information accuracy in medical education.				Ethical concerns, inaccuracy risks, misunderstanding, overreliance, concerns about data privacy and security and AI bias lack of transparency potential error
[truncated: 68 more rows]
