# Supplementary material for: A scoping review of the use of generative artificial intelligence tools in health profession education
Source: BMC Med Educ. 2026 Jan 23;26:291. doi: 10.1186/s12909-025-08527-3 (PMC12911342; doi:10.1186/s12909-025-08527-3)
Supplement: Supplementary file 5 — Supplementary Material 5 [file 12909_2025_8527_MOESM5_ESM.xlsx]

## Sheet: Interventional Studies
Column1	Column2	Column3	Column4	Column5	Column6	Column7	Column8	Column9	Column10	Column11	Column12	Column13	Column14	Column15	Column16	Column17	Column18	Column19	Column20	Column21	Column22	Column23	Column24	Column25	Column26	Column27	Column28	Column29	Column30	Column31	Column32	Column33	Column34	Column35	Column36	Column37	Column38	Column39	Column40	Column41	Column42	Column43	Column44	Column45	Column46	Column47	Column48	Column49	Column50
Study ID	Title	Authors	Year	Journal	Study design	Country of Origin	Major	Education Level	Sample Size	Aim of study	Generative AI	AI was used by	AI was applied for:	Tool used to assess outcome	How GenAI was implemented	Summary of result	Weakness/ Disadvantages of the used AI	Implications for future educational practice, policy or research	Barriers	Facilitators	Opportunities	Challenges
Curriculum Design
Squalli Houssaini 2024	Development of a design course for medical curriculum: Using design thinking as an instructional design method empowered by constructive alignment and generative AI	Houssaini M, Aboutajeddine A, Toughrai I, Ibrahimi A.	2024	Thinking Skills and Creativity	Case report	Morocco	Medicine	Undergraduate	400-500 enrolled	To develop and implement a new educational framework designed to guide medical educators in creating student-centered learning experience, by using Design Thinking (DT) as an instructional design method, merged with constructive alignment principles, and generative artificial intelligence.	ChatGPT	Instructors	Curriculum design ; Content creation; Content Delivery	Questionnaire	Overview: - The team designed an instructional framework (DRIIPT: Define, Research, Interpret, Ideate, Prototype, Test) to guide the development of innovative medical learning experiences. - GenAI (e.g., ChatGPT) was integrated into each phase to streamline design, enhance creativity, and simulate learner feedback. - A real case study applied the framework to design a course titled "Healthcare De…	Define phase - Goal - design a course to address this design challenge (DC): How might we help Moroccan first-year medical students develop effective out-of-the-box solutions for real complex healthcare and educational problems during their curriculum? - Team composition: Multidisciplinary educators (physicians, engineers, designers, Ph.D. students) - AI role: used ChatGPT to review and analyze e…		Educational practice - The new instructional framework (DRIIPT) can be used to improve healthcare education by enhancing patient-centered care, developing new teaching methodologies and curricula, and improving residency programs. - create supplementary learning experiences to enrich students engagement with the practical dimensions of healthcare innovation. - To improve future course design - ke…
Chang 2024	Facilitating nursing and health education by incorporating ChatGPT into learning designs	Chang C, Yang C, Jen H, Ogata H, Hwang G.	2024	Educational Technology & Society	Other: Quasi Experimental	Taiwan	Nursing	Graduate (without specifying)	50 (25 learner in each group)	To engage learners in a nursing health education design course and to train them in the effectiveness of generating health education content using the CIDI model-based ChatGPT system	ChatGPT	Students	Curriculum design ; Content creation	* Critical thinking scale: assess learners awareness of their learning processes, such as decision making, task analysis, and evaluation (6 items) * Problem-solving scale (5 items) * enjoyment scale (19 item) Pre and Post test, all 5 likert scale	Intervention group: Each student log into ChatGPT to practice and complete the task assigned by the teacher (4 time periods each 50 minutes with 10 min break between each) Control group: conventional teaching (PowerPoint, images, and videos) The study used Alex Osborns creative problem-solving model, known as CIDI (Clarify, Ideate, Develop, Implement) to guide problem problem-solving process. In …	* ChatGPT compared to traditional learning * Critical Thinking: Significantly higher in ChatGPT (adjusted mean= 4.71 Vs 3.89, p< .001. * Problem Solving: Significantly better problem solving in ChatGPT (adjusted mean 4.63 Vs. 3.65, p < .001.) * Learning Enjoyment: Significantly higher learning enjoyment in ChatGPT (Adjusted 4.49 Vs. 3.81, p < .001) * The correlation coefficient suggested that Cha…		1. Investigating the relationship between learning methods based on ChatGPT and individual characteristics (e.g. learning achievement, cognitive load, metacognition, or self-efficacy, and their learning performance and perception) 2. studying the benefit of the CIDI- ChatGPT in school teachers, patients, patients families, caregivers, and healthcare professionals 3. Using ChatGPT applications to …
Crowther 2025	Frontier model chatbots can help instructors create, improve, and use learning objectives	Crowther G, Funk M, Hennessey K, Lawrence M	2025	AJP Advance in Physiology Education	Other: Exploratory study	USA	Health Profession	NA	Four teaching faculty	To explore the extent to which the creation and usage of learning objectives might be facilitated by three leading chatbots: ChatGPT-4o, Claude 3.5 Sonnet, and Google Gemini Advance.	ChatGPT-4o, Claude 3.5 Sonnet, Google Gemini Advance	Instructors	Curriculum design ; Content creation; Assessment	Researcher-developed qualitative rating system	1. Chatbot Role: Chatbots act as professors, teaching specific courses at various educational levels. 2. Contextual Details: Instructors provide context by inserting details like course level and content source in brackets. 3. Learning Objectives Creation: Chatbots create learning objectives using best practices aligned with Bloom’s taxonomy. 4. LO Conversion: Chatbots revise learning objectives …	Optimized testing logistics - Chatbots performed better when given only one source of course content at a time (e.g., a single slide or textbook page). - Using small, focused content chunks reduced irrelevant information. - Prompts were limited to one LO per content section, except for question A3. Instructor ratings of chatbot outputs ChatGPT, Claude, and Gemini were rated on: - Question A: Crea…	- Imperfection Requires oversight and adjustment -Too much input worsened output quality - some chatbots didn't consistently specify context/conditions despite simplified prompts. - require trial and error	Educational practice: - Faculty must oversee and adjust chatbot outputs. - Use iterative, small-step course redesigns, not bulk processing. - Chatbots can speed up tasks like creating TQTs. Research: - Study prompt engineering to improve chatbot results. - Compare iterative vs. bulk chatbot use. - Monitor evolving chatbot capabilities for education
Al-Worafi 2024	The Use of ChatGPT for Education Modules on Integrated Pharmacotherapy of Infectious Disease: Educators' Perspectives	Al-Worafi Y, Goh K, Hermansyah A, Tan C, & Ming L.	2024	JMIR Medical Education	NA	Malaysia	Pharmacy	NA	3 professors	to explore the potential uses, benefits, and risks of using ChatGPT in education modules on integrated pharmacotherapy of infectious disease	ChatGPT	Instructors	Curriculum design ; Content creation; Assessment	3 experienced professors assess the response using: 1. grading rubric 2. provide a qualitative comment	ChatGPT was asked questions related to the following topics and the responses were evaluated: 1. Development of the course curriculum 2. syllabus 3. Preparation of lecture notes 4. Preparation of examination	Benefits of ChatGPT for medical educators: - Summarizes literature on integrated pharmacotherapy curricula - Creates questionnaires for feasibility studies - Develops curriculum goals and objectives - Formulates educational strategies - Assists in designing lecture notes (with caution) - Helps create curriculum syllabi (with caution) - Prepares model exam answers (with caution)	Risks of ChatGPT for medical educators: - Cannot conduct needs assessments for specific populations - Unable to design valid/reliable questionnaires or interviews - Provides non-specific, incomplete learning objectives - Offers incomplete educational strategies - Suggests incomplete evaluation/feedback methods - Creates incomplete lecture notes with key omissions - Produces insufficient syllabi m…	Develop a more exhaustive and standard rating framework and scoring system, elucidating the reviewers' criteria, and incorporate quantitative measures. - for educator: participate in AI workshop to gain better understanding of its capability and limitations
Han 2023	An Explorative Assessment of ChatGPT as an Aid in Medical Education: Use it with Caution	Han Z, Battaglia F, Udaiyar A, Fooks A, Terlecky S	2023	Medical Teacher	Qualitative research	USA	Biomedical	Undergraduate		To explore the use of ChatGPT by educators and students in a medical school setting	ChatGPT	Instructors	Content creation; Assessment	Qualitative review and expert critique	ChatGPT was to create: - Content outline - "Please outline the content of a session on cholesterol, lipoprotein, and hyperlipidemia for medical students" - Learning objectives - "Based on the outlined content, please write out a list of session learning objectives" - MCQs - "Please write multiple-choice questions with a vignette and containing lab values." - Follow-up prompts to modify questions,…	Content outline - ChatGPT produced a detailed session outline covering basic concepts, causes, diagnosis, treatment options (including lifestyle, medications, and surgery), and case discussions. However, it incorrectly listed 'surgery' as a treatment for high cholesterol, which was later corrected to 'lipoprotein apheresis.' Learning objectives - it generated a comprehensive list of objectives, b…	Inaccurate and superficial information require expert oversight	Educational practice - Educators can utilize ChatGPT to generate raw materials such as questions and session outlines, but must review, edit, and revise these materials to ensure accuracy.
Qin 2024	Integrating ChatGPT into Human Morphology and Curriculum Ideology and Politic: Enhancing Learning and Engagement	Qin Y, Zeng L, Wei J, Hu Y, Wu W, Wang H	2024	Proceedings of the 2nd International Conference on Educational Knowledge and Informatization	NA: non-randomized experimental study	China	Nursing	Undergraduate	102 nursing students	To explores the application of ChatGPTâ€™s blended teaching in the teaching of human morphology and structure from the perspective of Curriculum Ideology and Politics, and provides a theoretical and practical basis for the teaching of human morphological structure.	ChatGPT	Instructors; Students	Curriculum design ; Content creation; Content Delivery ; Personalized learning ; Assessment	- Questionnaire (5-Likert scale) - course grade (100 point)	- control group: theory class-> traditional classroom method, practical class-> by teacher using model and specimen - Experiment group: online and offline hybrid teaching based on ChatGPT (teaching method includes team-based learning (TBL), problem-based learning (PBL), and scene simulation method (SSM)) - In class- student were divided into groups * Pre-class preparation: use ChatGPT to generate…	* Student performance of 2 teaching methods - ChatGPT G: theoretical, laboratory score, and total all higher than control G (total: 83,2 Vs 74.5) with a lower SD = Blended teaching based on ChatGPT can effectively improve studentsâ€™ theoretical and lab scores, with a stable and good performance of ChatGPT * Comprehensive literacy: - ChatGPT average score in all the survey components were SG high…	1. inaccuracy in the generated content that required proofreading 2. info generated by ChatGPT is relatively limited, and the clinical case descriptions may contain errors or lack precision 3. overreliance 4. plagiarism 4. may decrease critical thinking, creativity, and comprehensive information capabilities in the learning process	Education: - educator should guide students to be honest and trustworthy, self disciplined, and innovative
Leng 2024	Challenge, integration, and change: ChatGPT and future anatomical education	Lige L	2024	Medical Education Online	Text and opinion	China	Medicine	Undergraduate		To explore the advantages and disadvantages of using ChatGPT in anatomy teaching through a combination of literature review and personal teaching experience.	ChatGPT	Instructors	Curriculum design ; Content creation; Personalized learning ; Assessment	Author's own teaching experience and observation	Assessment and Question Generation, ChatGPT: • Provides customized test questions by student performance. • Produces exam questions of varying difficulty levels. • Provides alternative questions for reducing teacher workload. Problem-Based Learning (PBL): • Provides easier PBL cases specifically for first-year anatomy students. • Provides teachers with preliminary drafts for case preparation. Cou…	Students Could test their knowledge on demand with personalized questions, enabling them to identify and fill learning gaps. -the Generated questions helped improve understanding of anatomical concepts and facilitated exam preparation. -PBL cases created by ChatGPT supported more effective problem-oriented learning, especially for Students with Limited prior medical knowledge. -Adjusting course p…	May generate incorrect medical information -plagiarism -Poor ability to recognize and use pictures -Algorithmic Bias	Educational Practice • Integrate AI tools like ChatGPT into medical education courses. • Personalize learning by developing questions and writing cases. • Place AI along with traditional pedagogy. • Encourage instructors to adopt new technologies. Policy • Develop guidelines for deploying AI in schools. • Pilot test and audit these guidelines by respective institutions. • Address infrastructure i…
Dzomba 2023	Blowing Chunks with ChatGPT	Dzomba B, Bond K, Flite C	2023	IEEE 11th International Conference on Healthcare Informatics (ICHI)	Other: Case study	US	Other: Health Informatics management	Undergraduate	NA	To explore use cases for ChatGPT AI within health informatics education, including challenges and benefits, in the classroom for both the instructors and learners.	ChatGPT	Administrators; Instructors; Students	Curriculum design ; Content creation; Studying ; Assessment	NA	- ChatGPT was used as a tool to enhance learning for database modeling by prompting it to complete a data modeling assignment - prompt used: create a 5 table ERD for a database that tracks suicide prevention events	1. Support to Students: ChatGPT supports students by offering primary keys and helping students create data models, thus better comprehending concepts in databases. • Offers feedback on their assignments. • Facilitates the generation of project ideas. 2. Support to Faculty: The faculty can utilize ChatGPT to generate exams and offer varied examples without compromising content integrity. • Useful…	1. need for large amounts of data to train and run the model 2. risk of inaccuracy	Research: 1. how to best integrate GenAI in health informatics management classroom 2. prioritize are of research regarding GenAI as following: a. Hold on to human verification b. Develop rules for accountability c. Invest in truly open Large Language Models (LLM) d. Embrace the benefits of AI e. Widen the debate (for educator an leaders to determine use honesty, integrity and transparency, for u…				Faculty: 1. plagiarism and cheating-> tools to identify academic dishonesty: Turnitin, Proctori
Content Creation
Tseng 2025	Exploring artificial intelligence literacy and the use of ChatGPT and copilot in instruction on nursing academic report writing	Tseng L, Huang L, Chen W	2025	Nurse Education Today	NA: Non-randomised experimental study	Taiwan	Nursing	Undergraduate	203 senior nursing students	to investigate the effectiveness of AI literacy and the application of ChatGPT and Copilot in academic nursing report writing.	ChatGPT and Copilot	Instructors; Students	Content creation; AI literacy	Meta AI Literacy Scale (MAILS)(5-likert scale) - written assignment: grading and written comment adhere to Case Report Scoring Standard	- Experimental group (2 classes)-> received AI concept education using ChatGPT to generate examples and Copilot search in academic reports (by instructor)+ student were allowed to use ChatGPT and Copilot to draft and refine their case report - Control group (2 classes)-> taught using traditional method * Throughout the course, all the students were required to complete teacher-assigned case repor…	* MAILS survey: Experiment group Vs control group - SG improvement in AI literacy (in all components) a. highest score: AI literacy average score (4.28)= high level of student proficiency in AI b. lowest score: create AI (3.19)= greater variation in student performance c. AI self efficacy (3.68)= students felt confident in solving AI-related problems and learning new AI skills. d. AI Self-Compete…	1. ChatGPT have limited ability to accurately generate nursing diagnoses in alignment with NANDA (North American Nursing Diagnosis Association) International Nursing Diagnose 2. the suggested interventions lacked the specific details and professional case-specific judgment 3. AI can complicate the development of coherent logical connections in reports 4. weaken clinical judgment	Education: 1. Students guidance to use AI as a supplement. 2. Teach AI outputs' critical evaluation in clinical reasoning. 3. Develop AI literacy in patient care for responsible use. 4. Integrate AI courses into nursing programs. 5. Train in technical skills, critical thinking, and ethics. 6. Support ongoing AI training for professionals. Policy: - Place clear AI guidelines with teacher supervisi…
Hwang 2025	Facilitating students' critical thinking, metacognition and problem-solving tendencies in geriatric nursing class: A mixed-method study	Hwang G, Cheng P, Chang C	2025	Nurse Education in Practice	Mixed Method	Taiwan	Nursing	Undergraduate	56	To explore the use of generative artificial intelligence (GenAI) in geriatric nursing classes for the design of older adult activities to educate students on how to pose clear questions, provide and identify potentially suitable daily activities for older adults.	ChatGPT	Students	Content creation; Personalized learning	Questionnaire	1. Experimental Group: Students utilized ChatGPT with a four-step prompt-based approach. • Such students called for specificity, context, clarity, and balance of focus. 2. Clarity Stage: Students set up final prompts for their work. • Illustration: Development of a daily routine for older people in a care home. 3. Context Stage: Responses were restricted by asking particular contextual details. •…	Quantitative results Critical thinking tendency - experimental group mean rank = 36, control group mean rank = 21, p < 0.001 Metacognition tendency - experimental group mean rank = 35.54, control group mean rank = 21.46, p < 0.001 Problem-solving tendency - experimental group mean rank = 33.21, control group mean rank = 23.79, p < 0.05 Question generating via prompts performance - experimental gr…		Educational practice - Use GenAI-guided prompt-based learning to enhance students' critical thinking, metacognition, and problem-solving, especially in question generation. - Apply GenAI in specialized fields as a practical and engaging teaching method. - Design professional content-generation environments with GenAI to innovate teaching and improve student learning outcomes. Research - Involve s…
Rahimzadeh 2023	Ethics Education for Healthcare Professionals in the Era of ChatGPT and Other Large Language Models: Do We Still Need It?	Rahimzadeh V, Kostick-Quenet K, Barby J, & McGuire A.	2023	The American Journal of Bioethics	NA	USA	Medicine	Undergraduate		To contend the need of traditional ethics education as part of healthcare professional training given the abilities of chatGPT and other large language models (LLM)	ChatGPT	Instructors	Content creation; Evaluation; Ethical analysis	Based on the Ethics Work Up the authors use in their own bioethics curriculum	* The authors prompted ChatGPT (GPT-4) to perform an ethics work up on a clinical case of a woman refusing a needed c-section * ChatGPT generated its own case scenario which was similar to one the authors use with students * They also tested additional queries on ChatGPT concerning other contested topics in bioethics, including for professionalism and public health ethics	* The four cornerstones of ethics-autonomy, beneficence, non-maleficence, and justice-were fully integrated into the curriculum to provide students with workable frameworks for the analysis of value conflicts in a difficult situation. * The discussions-copied somewhat on the style of clinical ethics consultations-functioned using the problem-based learning method requiring active participation an…	* Cannot Help Students Identify or Spot Ethical Issue * ChatGPT Cannot Teach Caring, Compassion, or Moral Motivation to be an Ethical Practitioner * Limited Evidence Demonstrating ChatGPT Effectiveness as a Pedagogical Tool * Requires Skills in Prompt Engineering * Default Ethical Reasoning * Prone to Bias	Educational practice: * strategic guidance is needed to address imminent quality and equity issues for teaching and learning in ethic field Policy: * policies surrounding permissible uses of chatGPT in the ethics classroom should undergo periodic evaluation and be adapted as the technology evolves			* Autodidactic Learning beyond the Classroom * Hybrid Intelligence
Yanagita 2024	Can AI Generated Clinical Vignettes in Japanese Be Used Medically and Linguistically?	Yanagita Y, Yokokawa D, Uchida S, Li Y, Uehara T, Ikusaka M	2024	Journal of General Internal Medicine	Cross sectional study	Japan	Medicine	NA	3 physician	To evaluate the medical accuracy and grammatical correctness of AI generated clinical vignettes in Japanese and verified their usefulness	GPT-4-0613 (developed by OpenAI)	Instructors	Content creation	scale (5-Likert)	- 202 cases were selected from the primary care disease groups (targeting level of junior family physician) 1. GPT was prompted "acting as, referencing abstracts presented at general medical conference, writtne in Japanese in 700 words) 2. 3 genereted clinicl cases were selected and entered again to GPT to standardize the output and control the AI biase 3. GPT genereted the 202 cases that include…	- GPT-4 created clinical vignettes for 202 disease - in all the 7 items specified were present * medical accuracy: - 58.4%: scored 13 point or above - 38.6%: 10-12 - 3%: 9 or below - Overall 97%-> usable with some modification * Japanese language accuracy: - 70%: 13 or above - 27.7%: 10-12 - 2%: 9 or below * Moderate positive correlation between medical accuracy and Japanese language accuracy * i…	1. copyright issue 2. medical accuracy of content	Research: 1. modify the prompt 2. instructing GenAI to revise specific point to ensure higher accuracy 3. regular assessment with new GenAI version 4. increase number of evaluators to improve validity			Generating clinical vignettes opens new opportunities for education	1. Ensuring high medical accuracy in generating vignettes-> insufficient information, missing physical examination, inappropriate tests, inadequate assessments, unnecessary medication, overdosing, and non-recommended management. 2. Discripancies between local guideline and international market (available medication dosage, in appropriate antibiotic recommendation bc of local resistance) -> could …
Yanagita 2024	Expert assessment of ChatGPT's ability to generate illness scripts: an evaluative study	Yanagita Y, Yokokawa D, Fukuzawa F, Uchida S, Uehara T, Ikusaka M	2024	BMC Medical Education	NA	Japan	Medicine	Undergraduate	3 physicians assess 184 diseases	To investigate that ChatGPT can create an illness script that contains sufficient information for medical students to learn about diseases	ChatGPT-4	Instructors	Content creation	- Scale 5-likerst scale for usefulness	- Diseases were selected from Japanese National Model Core Curriculum for undergraduate medical education and the primary care training program in Japan - Illness scripts for 184 diseases were generated using ChatGPT a. English names were entered into the prompt based on (ICD-11) b. prompt include: key element of the disease (pathophysiology, epidemiology, time course, signs and symptoms, diagnos…	- A: 56% of the scripts (mostly otorhinolaryngological and MSK) - B: 28.3% (highest in renal and urinary system) - C: 15.8%: (highest in CVD and psychiatric) = A+B-> 84% (indicating high accuracy) * Deficiencies identified within each component: a. Pathophysiology: - route of infection was incorrectly mentioned (e.g. droplet transmission of varicella) b. Epidemiology: - vague information: "Risk: …	1. Copyright concern 2. Content accuracy	Education: 1. illness scripts generated in this study can be used in the field of medical education in the future Research: 1. continuous evaluation with new model 2. verify the generated illness scripts usefulness for educators or specialists				Restricting the word limit may have contributed to the challenge of providing detailed information, specifically cardiovascular (multifaceted assessments) and psychiatric conditions (variety of symptoms)
Shin 2024	The Impact of Artificial Intelligence Assisted Learning on Nursing Students' Ethical Decision-making and Clinical Reasoning in Pediatric Care	Shin H, De Gagne J, Kim S, Hong M.	2024	CIN: Computers, Informatics, Nursing	quasi-experimental	Korea	Nursing	Undergraduate	99 nursing students	To evaluate the effects of AI-assisted learning on nursing students' ethical decision-making and clinical reasoning compared to traditional method in social complex context such as child abuse cases	ChatGPT-3.5	Students	Content creation	rubric, reflection paper	- Students were randomly divided into 2 groups (experiment and control) - Each arm has 11 groups (4-6 students) - Students attended a lecture on child abuse, where they engaged in 4 group discussions on case studies. - 1 case study and 2 learning outcomes were selected for this research (professional and ethical standards, critical thinking skills) - Both arms received a case of child abuse (full…	* Experiment Vs control group control group SG outperforms the experiment group in ethical standards and nursing processe (P<.001). - ethical standard: 36.95 Vs 64.44 - nursing process: 35.69 Vs 65.83 * In ethical standard: control group were specifically SG superior in: understanding of ethical concept, analysis of challenges and barriers, and application of ethical principles * In critical thin…		Education: - integrate AI at the practical stages of nursing education to foster active comprehensive engagement with the material - active participation in verification of AI-generated content using cross referencing - adapt a balanced approach to manage the privacy, security, and academic integrity risks associated with AI use - instructor should inform student bout AI advantages and disadvanta…				1. limited AI's capacity for human-like contextual understanding and adaptation 2. overreliance cause a decline in student creative thinking abilities and reflection 3. low reliability 4. concern regarding its fidelity in academic setting
Temsah 2024	Art or Artifact: Evaluating the Accuracy, Appeal, and Educational Value of AI-Generated Imagery in DALLÂ·E 3 for Illustrating Congenital Heart Diseases	Temsah M, Alhuzaimi A, Almansour M, Aljamaan F, Alhasan K, Batarfi M, et al.	2024	Journal of Medical Systems	NA	KSA	Medicine ; Nursing	Undergraduate	110 cardiac images produced	To assess the accuracy and educational value of AI-created images for 20 common congenital heart diseases	ChatGPT's DALL.E 3	Instructors	Content creation	Structured framework using 3-point Likert scale: anatomical accuracy, value of integrated image-text, visual appeal to medical professionals, and usefulness for educational usage.	For the normal heart images 'Draw an accurate illustration of a normal human heart to simplify it for medical students, with text in the image to clarify the illustration.' For the CHD images, a tailored prompt was employed for each specific defect: 'Draw an accurate illustration of [specific CHD] to simplify it for medical students, with text in the image to clarify the illustration,' where '[sp…	80.8% of images were anatomically incorrect or fabricated. 85.2% had incorrect text labels. 78.1% were deemed not usable for medical education. 63.1% were unattractive. Only 0.4% were considered usable without modification. Nurses and interns rated the images more positively than faculty, pediatricians, and cardiology experts.	1. Lack of transparency (black-box) 2. high data requirements 3. image standardization issues 4. reinforcement bias 5. insufficient error filtering	Research - other health-related conditions and AI text to image generators			These models, being accurate, accessible, and editable, have the potential to enhance personalized healthcare and medical education.	Anatomical accuracy and the images' utility for educational purposes
Content Delivery
Sardesai 2024	Utilizing generative conversational artificial intelligence to create simulated patient encounters: a pilot study for anaesthesia training	Sardesai N, Russo P, Martin J, & Sardesai A.	2024	Postgraduate Medical Journal	Pilot study	UK	Medicine	NA	15, 11 anaesthetists consultants and 4 junior doctors	To evaluated the possibility of using a no-code generative AI solution to create 2D and 3D virtual avatars, that trainee doctors can interact with to simulate patient encounters	Convai, ChatGPT	anaesthetists consultants and junior doctors	Content Delivery ; Personalized learning ; Studying	survey	Platform: * Convai was used to generate a virtual patient avatar named Sarah Adams who is a hypothetical 45-year-old school teacher with a fractured humerus needing surgery Features: * Custom Backstory: The avatar possessed a complex medical history, problems (e.g., postoperative nausea), and knowledge specific to situations. * Interaction Modes: Learners could possibly interact using speech-to-t…	The tool was rated highly, with a median score of 9 out of 10 for intuitiveness and user-friendliness It received a median score of 8 out of 10 for accuracy in simulating patient responses and behaviour. A significant majority, 87% of respondents, felt comfortable using the model. The feasibility of using this technology to replace actors in exam or mock exam settings received a median score of 9…	* Unrealistic Responses: formal, repetitive, and lacking real-patient nuance * Hallucinations: incorrect medical information * Transperency: Unclear how responses were generated * Randomness: Less reliability due to same questions got different replies * 3D version required advanced VR setups; 2D was less immersive * Legal concerns because using copyrighted materials for training posed * Limited …	Research: * Additional research in methods to reduce hallucinations and improve realism is required * Future developments may allow virtual avatars to be used in exam settings
Mool 2024	Using Generative AI to Simulate Patient History-Taking in a Problem-Based Learning Tutorial: A Mixed-Methods Study	Mool A, Schmid J, Johnston T, Thomas W, Fenner E, Lu K, et al.	2024	MedRxiv	Mixed Method	USA	Medicine	Undergraduate	26 students	To form a comprehensive picture of Year 2 medical student interactions with a generative AI-simulated patient in a PBL tutorial, as compared to interactions with multimedia patient case materials and triangulate on the impact these interactions had on learning.	Convai platform	Students	Content Delivery ; Assessment	Learner perceptions survey, patient history information quiz and descriptive observation notes	- Context and interface - students interacted via voice-to-voice communication with a 3D animated avatar situated in a virtual clinical exam room built using Unreal Engine 5.0 and Metahuman. - Purpose - the AI simulated a patient (named Randy Rhodes) for students to practice history-taking skills in a realistic clinical setting. - Prompt engineering - avatar responses were generated through promp…	Learner perceptions survey data - Significant improvement over time in AI condition - linear mixed modeling showed a significant positive effect of time (pre- to post-tutorial) only for students in the AI-enabled PBL (Problem-Based Learning) condition. - students in the AI condition rated their post-tutorial overall PBL experience about 6 points higher than their pre-tutorial rating, indicating e…		Educational practice - Start implementation of AI early, perhaps in the first year, before an alternative framework can take hold - Provide students with an orientation to the AI agent to help them understand its capabilities (perhaps during the Year 1 orientation to PBL) - Encourage play with or discovery learning of the AI capabilities. - More diverse and varied patient interactions than tradit…
Akutay 2024	The effect of artificial intelligence supported case analysis on nursing students case management performance and satisfaction: A randomized controlled trial	Akutay S, Kacmaz H, & Kahraman H.	2024	Nurse Education in Practice	Randomised controlled trial	Turkey	Nursing	Undergraduate	188, 3rd year nursing students	To evaluate the impact of an artificial intelligence-supported case created in the in-class case analysis lecture for nursing students on students case management performance and satisfaction.	DALL-E3 Image-Gen + D-ID program	Instructors; Students	Content creation; Content Delivery	1. Knowledge test (10 MCQs) 2. Mentimeter (application used to create words cloud for nursing diagnoses) 3. VAS scale (satisfaction)	AI group: Received AI-generated animated case-- Image generated using DALL-E3 Image-Gen then animated using D-ID program (no instructor interaction). Control group: Traditional PowerPoint case-- only text (instructor-led).	Performance: AI group scored higher on knowledge tests (*p*<0.05). Diagnoses: AI group identified more accurate/priority nursing diagnoses. Satisfaction, level of contribution to the focus of the case, level of contribution to the level of interest of the case: No significant difference between groups (*p*>0.05)	- Lack of Real-Time Feedback: Students couldnt ask questions during AI case. - Limited Customization: AI visuals were static (no dynamic patient responses).	Education: '- integrate AI supported cases in traditional education - use of interactive virtual avatar Research - replicate the study with larger sample size, different Curriculum, different AI technology, different education setting - longer implementation duration - control for variables that might influence the result e.g. baseline student knowledge - investigate intervention effect on practi…	- Cost of advanced AI tools (e.g., DALL-E3 subscriptions).
Chan 2025	Using ChatGPT for medical education: the technical perspective	Chan K, Yuen T, Co M.	2025	BMC Medical Education	Mixed Method	Hong Kong and Singapore	Medicine	Undergraduate	70	To examine the potential of incorporating online AI teaching into the domain of clinical clerking to enhance students' learning experiences.	Bennie and the Chat (acted by ChatGPT)	Administrators; Students	Content creation; Content Delivery	Questionnaire	User Roles and Skills • Users can interact with ChatGPT as simulated patients. • Administrators have patient records with user permissions. Data Confidentiality and Management • Patient names are anonymized to "patient-Bennie." • Sensitive records remain unchanged for realism. • data stored in JSON format in a secure server. • Data is sorted by medical departments and wards for training. Prompt G…	• Student feedback on a new chatbot for clinical history-taking is mostly positive. Overall Feedback • Median Likert scores (0-10 scale): • Efficacy: 7 • Experience: 8 • Overseas peer engagement influence: 8 • Mode scores: • Efficacy: 7 and 10 • Experience & overseas: 10 • Mean scores: • Efficacy: 7.4 • Experience: 7.51 • Overseas: 8.0 • Satisfaction rates (≥7): • Learning efficacy: 75.6% • Learn…	usage costs	Educational practice - The Chatbot allows students to practice anytime, anywhere, supporting self-paced and repeated training; improved exposure to diverse patient profiles; support for multilingual and international learners. Research - Future work should focus on building larger, more diverse case libraries across institutions globally.
Borg 2024	Enhancing clinical reasoning skills for medical students: a qualitative comparison of LLM-powered social robotic versus computer-based virtual patients within rheumatology	Borg A, Jobs B, Huss V, Gentline C, Espinosa F, Ruiz M, Edelbring S, Georg C, Skantze G, & Parodis I.	2024	Rheumatology International	Qualitative research	Sweden	Medicine	Undergraduate	23, third year medical students	To explore the added value of a social robotic virtual patient platform enriched with LLM, compared to a conventional computer-based platform for medical students practicing clinical reasoning skills during clinical placements within rheumatology	ChatGPT-3.5 Turbo	Students	Content Delivery	Semi-structured interview	* Before interacting with VP case, students were provided with introductory information about the case + relevant laboratory tests result with reference values * Virtual Patient cases were presented using 2 platforms: 1. LLM- empowered social robot from Furhat Robotics 2. Computer-based platform called Virtual Interactive Case simulator (VIC) * Each platform contained 4 unique cases + 1 identical…	Identified themes: (social robotic (SR)+ LLM is better in) 1. Theme 1 : Authenticity a. Communication: - Interactivity, sensory input, and immersion provided by social robotic platform is more engaging and provide an authentic learning experience. - What enhances authenticity: face-to-face interaction, the ability of robot to ask questions and express emotion, the presence of a real voice b. Real…	SR: - Lack of physical examination and laboratory testing hindered some aspects of CR training - the dialogue was sometimes perceived as mechanical - Pauses during formulation of questions to the robot resulted sometimes in interruptions by the robot to generate a response	Future research: 1. understand SR implication in a broader context 2. evaluate its effectiveness of in training communication and empathic skills 3. Conducting quantitative comparisons between social robotic platforms and conventional computer-based platforms	SR: - Lack of physical examination and laboratory testing hindered some aspects of CR training - the dialogue was sometimes perceived as mechanical - Pauses during formulation of questions to the robot resulted sometimes in interruptions by the robot to generate a response		SR: 1. useful for teaching medical history obtainment during early stages in the medical curriculum 2. providing a safe environment for students to practice CR without the risk of harming real patients
Borg 2024	Creating Virtual Patients using Robots and Large Language Models: A Preliminary Study with Medical Students	Borg A, Parodis I, Skantze G	2024		Other: interventional explorative pilot study	Sweden	Medicine	Other: undergraduate	15	to investigate the added value of a novel virtual patient (VP) platform for clinical reasoning (CR) training in medical education	gpt-3.5-turbo from OpenAI	Students	Content Delivery ; Feedback	questionnaire	The system used the chat completion model gpt-3.5-turbo from OpenAI	Authenticity - robot scored higher (4.47 vs. 3.93), significant (p = 0.0352) Learning effect - Robot higher (4.40 vs. 4.10), significant (p = 0.021) Professional approach: Slightly higher for Robot (4.33 vs. 4.18), not significant Coaching - similar scores (4.62 vs. 4.47), not significant Overall judgement - nearly identical (4.73 vs. 4.67), not significant	-Hallucinations -require long prompts	Educational practice: - The use of an LLM to automatically provide feedback on the dialogue is a promising method for conversational training, for enhanced authenticity and learning effect. Research: - Larger scale studies
Yap 2024	Development of a Metaverse Art Gallery of Image Chronicles (MAGIC) for Healthcare Education: A Digital Health Humanities Approach to Patients Medication Experiences	Yap K, Ho J, Toh P.	2024	Information	Cross sectional study	Singapore	Pharmacy	Undergraduate; graduate	16 sudents	To explore the potential of combining ATx, Gen AI, and the metaverse in healthcare education through the creation of an educational metaverse (i.e., eduverse) called the Metaverse Art Gallery of Image Chronicles (MAGIC) to identify whether MAGIC could help facilitate a deeper understanding among pharmacy/pharmaceutical science students on patients lived experiences of their medication therapies, …	ChatGPT 3.5, NightCafe, Canca, Heygen	Instructors	Content creation; Content Delivery	Questionnaire	Narrative generation - ChatGPT v3.5 - AI language model was used to co-create detailed narrative descriptions of patients medication experiences. - Patients personified their medications as hero or villain characters with traits like superpowers, backstory, symbolism, and appearance. - ChatGPT helped transform these patient inputs from character sheets into richer, coherent textual narratives for…	* Participants digital skills & metaverse experience - Confident in sharing/interacting online 68.8% - Confident adapting to new tech and managing safety online 62.5% each - Least confident in digital content creation 50% - Prior experience with augmented reality (93.8%), lifelogging (87.5%), mirror worlds (93.8%), and virtual worlds (75%) * Content preferences - Twice as many preferred hero char…		Educational practice - Combining digital tech (Gen AI + metaverse) with narrative art can enhance healthcare students understanding of patients experiences. - Balancing medical knowledge, narrative skills, and technology is key in modern healthcare education. - Metaverse offers an engaging alternative to limited real-life therapy exposure. Research - Use larger, more diverse healthcare student sa…	The platform required significant mental effort, lowering ease of use and possibly hindering adoption.
Personalized- learning
Zhang 2024	Exploring the reform of pharmacology curriculum based on ChatGPT	Xing Zhang, Yiwen Gao, Yulin Shao, Jian Wang, Yirong Li, Shanshan Li, Mingfeng Han	2024	Applied Mathematic and Nonlinear Sciences	Text and opinion	China	Medicine	Undergraduate		To explore the usage of ChatGPT to facilitate student learning, enhance learning capabilities, foster innovative thinking, increase classroom engagement, and improve the effectiveness of instructional delivery.	ChatGPT	Instructors; Students	Personalized learning ; Studying ; Assessment ; Evaluation	ChatGPT-generated quizzes, comparison tables, teacher review of questions and answers	Pre-class preparation - students used ChatGPT to: - Clarify difficult concept and terms in pharmacology textbook, and ask comparative Q (pathogenesis theory, ED50 Vs LD50) Clinical case analysis - ChatGPT provided: - Simulated patient scenarios (e.g., HTN case) - Medication plans, mechanism of action, monitoring strategies - Drug comparisons (e.g., CCB vs. BB) Post-class extension: - Hypothetical…	ChatGPT effectively: - Clarified complex pharmacological concepts not well explained in textbooks. - Supported clinical reasoning through simulated case scenarios. - Enabled integration of fragmented knowledge across chapters. - Helped generate practice questions and facilitated personalized learning. - Provided meaningful feedback, enhancing both teaching quality and student comprehension. Compa…	Inaccuracies in the underlying database -May not encompass latest findings -Risk of overreliance -Students may struggle to recognize misleading or incorrect information	Educational - Scientific guidance and actively explore teaching techniques and learning abilities - Emphasis cultivating students higher-order thinking abilities, particularly interdisciplinary, critical, and creative thinking skills, to enhance discernment and prevent them from being misled by AI
Guner 2024	Perspectives and experiences of health sciences academics regarding ChatGPT: A qualitative study	Guner S, Yigit S, Berse S, Dirgar E	2024	Medical Teacher	Qualitative research	Turkey	Health science	NA	9 academic faculty in health science college	This study aimed to explore the perspectives and experiences of healthcare academics regarding the impact of ChatGPT, an artificial intelligence (AI)-supported language model, on education and research	ChatGPT	Instructors	NA	semi-structured interview	NA	Theme 1: Opinions and experiences regarding ChatGPT (6 subtheme): * Rapid and efficient access to information: - ChatGPT facilitates rapid access to info on mobile phone * Artificial intelligence Chatbot: - Academics were aware that it simulates human-like conversation * Possessing knowledge regarding its use - Participants were knowledgeable regarding ChatGPT, its functionality, and diverse area…	* Utilization of ChatGPT by students for exams/assignments - Some students might use it in exam or assignment which is unfair for hardworking students - ethical concern: undermines fairness and compromises the integrity of the evaluation process * Retrieval and critical thinking skills: - might undermine student book reading and critical thinking skills - ease of accessing information could disco…	Education: 1. integration in higher education curricula with ensuring data protection measure 2. educators need to familiarize themselves with AI technology to improve their teaching approaches, and proposed the development of innovative strategies for monitoring ChatGPT usage 3. surveillance system to ensure students do not use ChatGPT in medical assignments 4. use cross validation technique 5. …			1. Fasten research and publication (provide opportunity to publish in a shorter time with better quality)
Wu 2025	Application of ChatGPT-based blended medical teaching in clinical education of hepatobiliary surgery	Wu C, Chen L, Han M, Li Z, Yang N, Yu C.	2024	Medical Teacher	Randomised controlled trial	China	Medicine	Undergraduate	61 students	To apply ChatGPT in medical education to deliver personalized teaching content and learning guidance, along with real-time learning feedback, to foster deeper learning and reflection among students.	ChatGPT	Students	Personalized learning ; Studying	* learning ability and feedback questionnaire * theoretical and skills operation examinations (pre and post intervention)	Surgery internship * Control G: traditional teaching - teacher prepares material (select cases and create coursework) - In class: teachers delivered theoretical knowledge or conducted operational demonstrations, followed by Q&A, in groups discussion to organize knowledge about the cases consulting textbooks, reference books, and literature. - Ward Internship include: daily rounds, pt history, etc…	- SG higher results in experimental group for final exam score (86.4/100 Vs 77.8, p <0.001), critical skill (83.8 Vs 79.1, p=0.001), satisfaction (17.2 Vs 15.3. p <0.001), and teaching effectiveness (9.1 Vs 8.4, p <0.001) - studying time: pre-course preparation was SG higher in Exp. group, but SG shorter in the post-course preparation		Research: 1. validate the method applicability across different medical discipline and educational institutions			1. Improves students academic performance and cultivates their clinical skills and medical humanistic literacy
Shahsavar 2024	Is artificial intelligence for everyone? Analyzing the role of ChatGPT as a writing assistant for medical students	Shahsavar Z, Kafipour R, Khojasteh L, Pakdel F	2024	Frontiers in Education	Randomised controlled trial	Iran	Medicine	Undergraduate	83 participants from 2 writing classes	To explore the impact of ChatGPT on the academic writing skills development of medical students.	ChatGPT	Students	Personalized learning ; Feedback	Jacob's rubric (pre-test writing level)	- student were randomized to experiment group (n=42, 2 writing class) and control group (n=41, 2 writing class) * Both groups: - The instructor teaches writing and emphasizes grammar accuracy, vocabulary breadth, and the model texts - student should submit 1 draft each week, and the instructor gives written feedback * ChatGPT group, students were: - trained how to use ChatGPT - Write their writin…	* 60 students were included in the analysis: * ChatGPT enhanced academic writing skills of students significantly compared to the traditional method (post-test mean= 89.2 Vs 79.5, p=0.001) * ChatGPT outperformed the control group in all writing components except language-> ChatGPT improved the content (large effect size), organization, vocabulary, and mechanics (medium effect size) significantly …	Over-reliance	Educational practice: Teachers, students, and researchers need to use ChatGPT to enhance writing skills (idea generation, drafting, editing, revising). ChatGPT enables integration of psychology, thinking styles, and technology to foster critical writing abilities. Research: Increase generalizability via random sampling in future studies. Test the impact of ChatGPT on journalistic, academic, thesi…				addressing higher-order language skills such as coherence and cohesion Lack human intuition
Almineeai 2025	The Impact of ChatGPT on EFL Medical Track Students' Affective Filter	Almineeai A, Alrashed M, Hezam T, Alharthi A, Alharthi S	2025	Journal of Language Teaching and Research	Mixed Method	Saudi Arabia	Medicine	Undergraduate	18	To assess the impact of ChatGPT on reducing the affective filter (anxiety, motivation, self-esteem) and enhancing speaking proficiency among English as a foreign language (EFL) medical track students	ChatGPT	Students	Personalized learning	Pre-post intervention: speaking- graded using Rubric (measure improvement in speaking proficiency). Post intervention: semi-structured interview (explore the student experience with ChatGPT's impact on anxiety, motivation, and self-esteem)	1. Pre-test 2. 7 weeks interventions using ChatGPT speaking techniques 3. Post- test + interview In the 7 weeks intervention: Students practice their speaking skills with ChatGPT technique. Each week a new techniques was introduced to students as follow: - W1: Shadowing Technique with ChatGPT - W2: Role Playing with ChatGPT - W3: Interview with ChatGPT - W4: Storytelling with ChatGPT - W6: Topic …	Result of pre-post speaking (out of 4): Pre test mean Vs post-test: 1.9 Vs 2.4 (sig improvment) - ChatGPT intervention had a positive impact on participants' affective filter and overall speaking proficiency. QUALITAITIVE 1. pre-test dominant emotion: anxiety (98%) 2. all participant report a decrease in their emotional anxiety level after intervention 3. other emotion experience pre-test: - nega…		Research: 1. need to assess the long term effects of AI assisted language learning on EFL learners' affective factors and speaking proficiency 2. assess the effectiveness in different learning context and in different learner population
Assessment
Zuckerman 2023	ChatGPT for assessment writing	Zuckerman M, Flood R, Tan R, Kelp N, Ecker D, Menke J, et al.	2023	Medical Teacher	NA: case report	US	Medicine	NA	2 faculty	To evaluate the use of ChatGPT to create initial drafts of multiple-choice items.	ChatGPT	Instructors	Assessment	NA	1. 2 experienced faculty choose the underrrepresented or underperformed area in previous administrations 2. developed the prompt in NBME format (e.g. specifying vignette length; including vital signs, physical exam, lab findings) 3. Faculty assess the response-> if the minimum criteria was not met, then the faculty would rephrase the prompt 4. After achieving a satisfactory degree of quality-> it…	- the generated MCQs were plausible, rapid, and efficient BUT all required editing prior to use * Time spent: - human creation: 30-60min per item - with ChatGPT: 5-15min * Quality of generated MCQ: - excelled in first-order Q (e.g. recall) - Some second-order Q (e.g. application) required editing - tend to generate Q that have similar format, which ease editing - distractor used by ChatGPT were n…	1. no items were uploaded from the university text bank due to security concerns 2. Concern that students using ChatGPT might be able to generate similar MCQ that will be present in their assessment (however no duplication of item generation was noted as iterative approach was used to generate Q) 3. declined to fulfill requests that it felt were not appropriate: "the topic requested is very compl…	Research: 1. continue evaluation of ChatGPT in drafting MCQ 2. identify the types of questions that ChatGPT is most appropriate for (e.g. medical sciences vs health system sciences; diagnosis vs. management) 3. determine the ideal learner type of AI genereted MCQs 4. pilot implement the created MCQ 5. include AI generated figures 6. compare ChatGPT MCQ to expert written Q
Lam 2024	Utility of large language models for creating clinical assessment items	Lam G, Shammoon Y, Coulson A, Lalloo F, Maini A, Amin A, et al.	2024	Medical Teacher	Other: Controlled, prospective, double-blinded comparison	UK	Medicine	Undergraduate	251 final year students	To compare student performance (psychometric properties), examiner perceptions and cost of GPT-assisted clinical and professional skills assessment (CPSAs) items against items created using standard methods for formative assessment	ChatGPT-4 (design GPT)	Instructors	Content creation; Assessment	- Student Assessment Mark Sheet - Questionnaire for examiner feedback (5-likert scale) - Self-reports of time spent by the case reviewer - final year summative written day schedule - historical ICSM penultimate year summative written and clinical practical assessment records	- compare GPT- assistance drafted assessment cases Vs those drafted through standard methods - Assessment designed to prepare final year students for their final summative clinical practical assessment - consist of 6 cases for the formative assessment in each set (set A and B) a. 3 cases require taking history from simulated pt b. 2 require clinical interpretation and answering Q with examiner c.…	- 239 were included for analysis * Standard Vs GPT cases 1. Q difficulty: in both cases student scored higher in GPT cases (C1: 86% Vs 82%, C2: 83% Vs 81%) in both cases NSG 2. Discrimination ability: NSG difference between GPT and standard in both cases = GPT-assistance does not significantly impact the discriminative ability of CPSAs, indicating potential for its integration without compromisin…	1. potential biases	research: 1. investigate if utility is maintained with more GPT-assisted material 2. explore GPT ability to create clinical assessment material in other clinical practice area 3. explore students and examiners acceptability of CSPA item generated with LLM
Grévisse 2024	Docimological Quality Analysis of LLM-Generated Multiple Choice Questions in Computer Science and Medicine	Grévisse C, Pavlou M, Schneider J	2024	SN Computer Science	Other: Case study	Luxembourg	Medicine	Undergraduate		To analyze the quality of LLM-generated MCQs in the realm of medicine and biology	OpenAI's Assistants API	Instructors	Assessment	2 domain experts - an endocrinologist and a neurobiologist- were asked to evaluate the questions on the following criteria, each time on a 5-point Likert scale: Pertinence, Difficulty, Ambiguity, Instructional alignment	* Moodle plugin was developed to interact as assistance for OpenAI API * OpenAI API given prompt to create 10 MCQs (each question have 4 answers only one is correct) for each slide decks from two course (endocrinology and neurology) generating total of 100 questions * Questions assessed by 2 domain experts based on following criteria: Pertinence, Difficulty, Ambiguity, Instructional alignment	Flaws in Generated MCQs: * Total flaws: 13 questions had 1 flaw, 1 question had 2 flaws * Neurology (20 questions): Only 1 flawed question (5%) * Endocrinology (80 questions): 13 flawed questions (16%) Most common issues: Implausible distractors, followed by missing/wrong/ambiguous keys Quality Assessment by Domain Experts: * Endocrinology questions: Overall pertinent and well-aligned with course…	Most common issues: Implausible distractors, followed by missing/wrong/ambiguous keys	Education: * Generate alternative versions of questions already existing in the question bank of Moodle. Research: * Further developing the Moodle plugin by making it more customizable and applying the insights from this and related work * Integrating more advanced techniques such as RAG could overcome the current limitations * Address higher-order thinking skills, e.g., by generating clinical ca…
Sridharan 2024	Artificial intelligence and medical education: application in classroom instruction and student assessment using a pharmacology & therapeutics case study	Sridharan K, Sequeira R.	2024	BMC Medical Education	Cross sectional study	Bahrain	Medicine	Undergraduate		To explore the utility of three AI platforms to identify specific learning objectives (SLOs) related to pharmacology discipline in the management of hypertension for medical students at different stages of their medical training.	Sage Poe (Now Assisstant by Quora) Claude-Instant, ChatGPT 3.5	Instructors	Assessment	Preliminary conceptual framework evaluated based on	Chatbots were requested to generate SLOs, A-type MCQs, integrated case cluster MCQs, integrated SAQs, and OSPE test items in the domain of systemic hypertension related to the P&T discipline. 1. Specific learning objectives - Asking AI to generete learning obj in pharmacology releated to anti-HTN for undergraduate student furing their pre-clerkship phase and at time of graduation 2. A-type MCQs -…	Specific Learning Objectives (SLO) 1) Pre-clerkship phase - Consistent across AI platforms; used Blooms verbs: describe, explain, recognize, discuss, identify. - Followed SMART criteria; focused on foundational pharmacology. - Topics: drug classes (per JNC), MOA, PK/PD, AEs, indications, contraindications, dosage, monitoring, mono/combination therapy- 2) Graduation level - Focused on clinical app…	* ChatGPT - Frequently included "None of the above" in MCQ options - a construction flaw. - Required faculty review for ensuring content validity. - Needs validation across more disciplines and curricula types. * Sage Poe - Had errors in differentiating ACEIs and ARBs, indicating content confusion. - Did not provide OSPEs for pre-clerkship queries (missing response). - Outputs were sometimes defi…	Educational practice - Train faculty in AI technology-assisted teaching and learning - AI tools can be useful for imparting the core knowledge and skills related to Pharmacology and Therapeutics to undergraduate medical students. - AI tools are potentially useful adjuncts to optimize instructional methods, test blueprinting, test item generation, and guidance for test standard-setting appropriate…
Evaluation
Burke 2024	Assessing the ability of a large language model to score free text medical student clinical notes: A quantitative study	Burke H, Hoang A, Lopreiato J, King H, Hemmer P, Montgomery M, et al.	2024	JMIR Medical Education	Other: retrospective study	USA	Medicine	Undergraduate	168, 1st year medical students	To assess the ability of ChatGPT 3.5 to score medical students free text history and physical notes	ChatGPT 3.5	Instructors	Evaluation	case scoring rubric (Suzy Whitworth)	- standardized pt interacts with student (case scenario) - student: document the interaction in free text, clinical note (CC,HPI, reviow of system..) - standardized pt score the clinical note in 7-10 days -This was compared to: ChatGPT score student notes by marking each of the 85 elements (rubric criteria) as correct or incorrect, with errors including wrong or missing answers. Its scoring was l…	- Error rates: ChatGPT (1.0%) was significantly lower than standardized patients (7.2%), with an 86% reduction in errors. - Category errors: ChatGPT had fewer errors in all categories 1. chief complaint: 17 vs. 135 2. History of present illness: 35 vs. 226 3. Review of systems: 7 Vs 67 Statistical significance: Mean incorrect scoring were lower for ChatGPT vs. standardized patients (12 Vs 85, p =…	time consuming	Medical students to be asked to include clinical reasoning in their note write-ups, with a GPT-based tool assessing the quality of their reasoning
Holcomb 2024	Zero-Shot Multimodal Question Answering for Assessment of Medical Student OSCE Physical Exam Videos	Holcomb M, Kang S, Shakur A, Vedovato S, Hein D, Dalton T, Campbell K, Scott D, Danuser G, & Jamieson A.	2024	medRxiv (Cold Spring Harbor Laboratory)	NA	USA	Medicine	NA	191 audiovisual recordings of medical student	to explore the zero-shot automation of physical exam grading in OSCEs by applying multimodal question answering techniques to the analysis of audiovisual recordings of simulated medical student encounter	Combination of LLM: LLaVA-1.6 7B,13B,34B, GPT-4V, and GPT-4o	Other: researchers	Evaluation	comparing LMM determinations with scores provided by trained, non-faculty standardized patient evaluators represented as percentage agreement and Cohens Kappa	Using a zero-shot, multimodal question-answering framework: * Conversion of video content to text descriptions: This comprised transcripts of the audio material and organized descriptions of some of the video frames. * Automatic Speech Recognition (ASR): Whisper-large-v3 by OpenAI was employed for transcription of the audio streams of the recorded lectures. * Large Multimodal Models (LMMs): LLaVA…	* The agreement between the AI methods and standardized patient evaluators (SPEs) varied significantly, from 26% to 83%. * Audio-only methods consistently outperformed both image-only and combined methods in determining exam occurrence by percentage agreement. * This outperformance of transcript-only models was strongly linked to "signposting" phrases used by student-physicians, such as "Open you…	Inadequacy in accurately interpreting over-the-shoulder videos within clinical settings	Research: * Necessity for further development and refinement of LMMs, specifically tailored to the clinical domain				Inadequacy in accurately interpreting over-the-shoulder videos within clinical settings
Luordo 2025	Application of Artificial Intelligence as an Aid for the Correction of the Objective Structured Clinical Examination (OSCE)	Luordo D, Arrese M, Calvo C, Shani K, Cruz L, Sánchez F, et al.	2025	Applied Sciences	Other: Quasi-experimental, analytical, comparative, and explanatory study	Spain	Medicine	Undergraduate	96 4th year medical students	To explore the use of the GPT-4 AI model to grade clinical reports written by students during the OSCE	GPT-4	Researcher	Evaluation	Developed Checklist	* GPT-4 model from OpenAI was used, with a prompt designed by the Digit-ECOEÂ® team to optimize the accuracy of the results * The AI task was to evaluate the clinical reports prepared by the students, following a series of specific items established for each evaluation * AI was instructed to analyze the reports and provide binary responses (1 or 0), depending on whether each item was present in t…	* Total of 1824 items were analyzed (19 items for each of the 96 students) * AI was significantly faster, completing the analysis in just 24 min, which represents less than one-fifth of the time required by an expert evaluator Correlation: * There was a significant correlation between AI and human graders. * The Intraclass Correlation Coefficient (ICC) between the two experts and the AI was 0.77 …	Inherent rigidity, limited interpretation, handling ambiguity as errors, ethical concerns	Research: * focus on refining AI algorithms to better handle nuanced language and complex medical scenarios * exploring ways to optimize hybrid models * expanding the scope of research to diverse institutional contexts" to validate the generalizability of findings
Jayawardena 2025	Dental Students Learning Experience: Artificial Intelligence vs Human Feedback on Assignments	Jayawardena C, Gunathilake Y, & Ihalagedara D.	2025	International Dental Journal	NA/ NA study	Sri Lanka	Dentistry	Undergraduate	194 first-year dental undergraduate	evaluate the effectiveness of an AI-based tool (ChatGPT-4) (AIT) vs a human tutor (HT) in providing feedback on dental students assignments	ChatGPT-4	Other: researchers	Evaluation; Feedback	questionnaire, subject expert evaluation	* An online chat discussion was conducted with ChatGPT-4 to ensure its understanding and clarity of the rubric using prompts. * Each student's responses were entered into the ChatGPT interface one at a time, and scores out of 100 were requested for each question. * The AIT was provided with responses with or without additional probing to assist its answer, with over one probe used on some instanc…	* Grading Accuracy: AIT and HT showed no significant difference in scores for Question 1 but a significant difference in Question 2 and overall scores. The study demonstrated a significant inconsistency, with AI grading achieving the HT benchmark only 50% of the time. Students also observed a significant difference in grading accuracy, with 88% of them reporting HT accuracy as greater than 70% co…	* Inconsistency in grading * Struggle with context switching * Tendency to provide more expansive feedback beyond the rubric's expectations * Students found AIT's detailed feedback harder to process	Educational: * Implement AI technologies into Learning Management Systems (LMS) for increased efficiency and immediate feedback * Make AI systems learn to express themselves in a more human way to enhance student comfort Research: * Further research into the accuracy of grading is necessary for incorporation of AI into educational evaluation * Further research and development to ascertain reliabi…
Masikisiki 2023	Investigating the Efficacy of Large Language Models in Reflective Assessment Methods through Chain of Thoughts Prompting	Masikisiki B, Marivate V, Hlophe Y.	2024	AfriCHI '23 conference	NA/ NA study	South Africa	Medicine	Undergraduate	17 reflections	To assess how well four language models can grade reflective essays (portfolios) based on the level of critical thinking by employing the Chain of Thought (CoT) prompting method	Llama-7b, Llama-30b, ChatGPT-3, Bard	Instructors	Evaluation; Feedback	scoring rubric	- student submitted 3 reflections-> about the attributes that help them reach third year, experience in first rotation, overall reflection about their experience - The grading rubric was prompted to the GAI tools in 2 ways: 1. First prompt: including the rubric with description of its criteria 2. Second prompt: same as the first + example of essays ranging from lower to higher grade - both prompt…	* FIRST PROMPT: - Worst performance: Llama-7b-> highest MSE and lowest kappa score=-0.013-> generated illogical response unrelated to the instruction, struggled with longer essays (hung without responding)-> were able to score only 5/17 essay - ChatGPT and Bard: received the same score, with indistinguishable feedback provided to student to improve their writing. - ChatGPT was stringent compared …	1. user who do not understand English might encounter difficulties 2. The feedback provided is also in English - Do not fully cater indigenous language 3. lack consideration of human conditions and fail to adopt a human-centric approach					Llama-7b: 1. encounter challenges in handling longer essay-> hang without providing any response 2. face difficulty in processing extended prompts
Grévisse 2024	LLM-based automatic short answer grading in undergraduate medical education	Grévisse C	2024	BMC Medical Education	NA	Luxembourg	Medicine	Undergraduate	2288 student answers (from 82 Q in 12 undergraduate medical education courses, each Q was answered by median of 30 students over 2 y)	To grade the student answers to short open questions from 12 undergraduate medical courses in 3 different languages using GPT-4 and Gemini, and compare the resulting grades to those given by human evaluators.	GPT-4, Gemini 1.0 Pro	Instructors	Evaluation	- hyperparameter: indicates whether responses are more consistent and deterministic or more diverse and creative - Normalized grade was used for comparison (attributed grade/maximum grade of the Q)= grade=0-1	- The author (human grader) gives a numerical grade (0-10) depending on the weight of the Q - Language was detected using Lingua and Langdetect Python packages - Answers were graded using GPT-4 and Gemini through the openai and vertexai Python packages - Both LLM: provided the Q, the key (rubric or sample solution), the student's answer, and the maximum number of points to be attributed - GPT4b (…	- 49 Q were asked in French, 33 in English - Answers were given in French (69%), English (37%), German (1%) * Comparison - Human: mean 0.68, median 0.75 (generally high grades) - significant difference among all graders except human and Gemini - GPT-4 and GPT4b had lower mean grade (0.65, and 0.64) than human - Gemini: comparable to human (0.68) - on course level: a. Hematology and immune system:…	From literature review 1. Answer consistency 2. bias 3. Knowledge availability 4. hallucination 5. Prompt injection: if the student is aware of using LLM in grading the exam, there is a risk of exploits through tailored indications in the answer 6. transparency 7. privacy 8. Readiness and accessibility of technology: may not be available to all educational institutions due to a limited budget or …	Education: 1. use LLMs for assessing open questions before an exam and check whether their rubric or sample solution is too tightly coupled with the learning material Research: 1. further investigate the behavior of Gemini 1.5. 2. assess Llama 3.1 and GPT4o	1. budget 2. personnel available in the institution 3. infrastructure 4. AI API 5. Close quality monitoring (student may complain about unfair or incorrect grading)			1. transperency
Feedback
Odesola 2024	AI-Powered Instant Textual Feedback on Physiotherapist Student Practical Performance	Odesola O, Alsmadi H, Al Kafari A, Kandasamy G	2024	Intelligent Methods, Systems, and Applications (IMSA)	NA/ NA study	UK	Physiotherapy	Undergraduate	3268 entries	To bridge the gap of producing timely, high-quality feedback, by introducing an AI-driven, Keyword-Based system design to access student practical performance, thereby optimizing education for physiotherapists.	iAtexF, ChatGPT	Instructors	Evaluation; Feedback	Human expert review (5 senior specialists), ROUGE & BLEU scores, Cosine Similarity, Flesch-Kincaid readability metrics, user experience evaluation (by 2 web app experts)	The researchers created iAtexF to help give instant feedback to physiotherapy students during practical exams. It was trained using Long Short-Term Memory (LSTM), Bidirectional Recurrent Neural Network (BiRNN), attention mechanism and beam search. It used a heuristic synthesis algorithm to combine the feedback comments into one organized and useful response. The response is then split into three …	Best model - Bidirectional LSTM with Attention iAtexF similarity with human examiners (COSINE) - 73% ROUGE score - 34% Comparison with ChatGPT: - Relevance - 80.7% vs. ChatGPT's 72.3% - Tone Appropriateness - 86.7% vs. ChatGPT's 79.4% - Logical Structure - 100% vs. ChatGPT's 94.5% Flesch-Kincaid Grade - 10 GUI Usability Assessment - Usability - 98/100 (intuitive and efficient) Accessibility - 99/…	May overlook context-specific problems -Suboptimal text generation speed
Driesnack 2024	A practice-based approach to teaching antimicrobial therapy using artificial intelligence and gamified learning	Driesnack S, Rücker F, Dietze-Jergus N, Bondarenko A, Pletz MW, Viehweger A	2024	JAC-Antimicrobial Resistance	NA/ Quasi-experimental pre-post design	Germany	Medicine	Undergraduate	46	To evaluate impact of gamified learning on factual knowledge and uncertainty in antibiotic prescription and to assessed an opportunity for AI-empowered evaluation of freeform answers	GPT-4	Instructors	Evaluation; Feedback	- To assess gamified learning: Questionnaires (about bacteria, antibiotic, infectious disease) - for AI: 10 freeform Q-> contain case description and asked to find solution	- All the 4 lectures were delivered using different game methodology. - during the lesson students answered complex freeform Q - GPT-4: 1. Evaluate student's answer and provide specific feedback on how well the student answer aligns with the expert answer, and identify the knowledge gap 2. Offer a general assessment of content difficulty and student ability 3. rate the factual correctness of stud…	*MCQs: -Before the course-> 57.22%: average Q answered correctly -After the course-> significant improvement in the % of correctly answered questions across all three topics: a. Bacteria: mean = 81.40% (P < 0.001) b. Antibiotics: mean = 83.26% (P < 0.001) c. Infectious Diseases: mean = 74.42% (P < 0.001) *AI-Based freeform answer reviews: 1. human reviewer assessed: -92% of LLM feedback as "Helpf…	Sometimes fails to produce the anticipated results Output still depends on careful, prompt engineering	Educational practice: - potentially scaling the course concept to many participants using modern technologies -use LLM to feedback to match course content to student need Research: -validate the system robustness in future research -identify method for response calibration with human reviewer (to minimize the need for human supervision of each assessment)
Yao 2024	Enhancing Empathic Communication in Healthcare Education Through Virtual Conversations: Leveraging Large Language Models for Real-Time Feedback	Yao H, De Siqueira A, Johnson M, Pileggi R, Blue A, Bumbach M, et al.	2024	Association for Computing Machinery Journals	Non-randomised experimental study	USA	Nursing ; Dentistry	Undergraduate	72	To assess the impact of real-time, personalized feedback and suggestions generated by GPT-4 on improving verbal empathic communication skills during virtual conversations. Also, to explore users' perceptions of the trustworthiness and helpfulness of the feedback.	GPT-4 Turbo	Students	Evaluation; Feedback	Participant self-reports on feedback accuracy and suggestion helpfulness (5-point Likert scale), and interaction data (duration, questions asked, empathic opportunities triggered).	System Overview • Virtual human learning system for empathic communication training. •Use GPT-4 for live feedback. • Focused on a virtual patient scenario with Juan Gomez. Virtual Patient Simulation • Juan Gomez a 50 years-old Hispanic male with facial injury, anxious demeanor, and odor of alcohol. Created with: • Daz 3D models 3D look. • Amazon Polly for speech. • Unity + LipSync Pro for animati…	Empathy Levels • Intervention Group (n = 32) • Total empathic responses: 290 • Empathy levels: • Level 0: 2 (0.7%) • Level 1: 51 (17.6%) • Level 2: 50 (17.2%) • Level 3: 112 (38.6%) • Level 4: 60 (20.7%) • Level 5: 15 (5.2%) • Level 6: 0 (0%) • Medium to high empathy (Levels 3-5): 66.6% • Control Group (n = 32) • Total empathic responses: 359 • Empathy levels: • Level 0: 13 (3.6%) • Level 1: 162 …	Credibility concerns Bias from positive feedback Strict in empathy evaluation Limited understanding of shared emotion No level-6 responses were identified, possibly indicating limitations in GPT-4's capacity to recognize or prompt the highest levels of empathic communication.	Educational Practice • GPT-4 offers online empathy training. • Use as a supplement or replacement for traditional instructor feedback. • Real-time AI feedback helps learners recognize empathic cues. • Need for more focused training since most responses show medium empathy. Research • Examine using a virtual educator instead of popup feedback. • Provide nonverbal empathy cues (facial expressions a…
Yamamoto 2024	Enhancing Medical Interview Skills Through AI-Simulated Patient Interactions: Nonrandomized Controlled Trial	Yamamoto A, Koda M, Ogawa H, Miyoshi T, Maeda Y, Otsuka F, & Ino H.	2024	JMIR Medical Education	Non-randomised experimental study	Japan	Medicine	Undergraduate	35	To investigate whether medical students interview skills could be improved by engaging with AI-simulated patients using large language models, including the provision of feedback.	GPT-4 Turbo	Students	Content Delivery ; Feedback	Pre-Pre-Clinical Clerkship (CC) OSCE, Questionnaire (SBT-QA10)	GPT-4 Turbo was integrated with the miibo platform and LINE app to simulate patient responses in medical interview training. Students interacted via chat with AI-simulated patients based on prepared cases covering 8 common symptoms. GPT prompts included case info, structure, and feedback, with emotional responses adjusting dynamically. All interactions were in Japanese. Students could practice re…	- Performance - the AI group scored significantly higher in medical interview assessments (summary evaluation score: 4.8 vs 4.5, P = .007; total score evaluation: 28.1 vs 27.1, P = .01). - SBT-QA10 result: - Students rated AI patient realism and emotional interaction highly. - Most found case difficulty appropriate and experienced manageable anxiety. - No significant changes pre- to post-training…	Fabrication and inaccuracy risks - Inability to convey non-verbal cues - unnatural/ repetitive AI responses - technical glitches	Educational practice - use as supplemental tool with instructor oversight Research - long term evaluation and advancements in LLM technologies that could better recognize and process human emotions and sensory inputs.
Shin 2024	The Impact of Artificial Intelligence Assisted Learning on Nursing Students' Ethical Decision-making and Clinical Reasoning in Pediatric Care	Shin H, De Gagne J, Kim S, Hong M.	2024	CIN: Computers, Informatics, Nursing	quasi-experimental	Korea	Nursing	Undergraduate	99 nursing students	To evaluate the effects of AI-assisted learning on nursing students' ethical decision-making and clinical reasoning compared to traditional method in social complex context such as child abuse cases	ChatGPT-3.5	Students	Content creation	rubric, reflection paper	- Students were randomly divided into 2 groups (experiment and control) - Each arm has 11 groups (4-6 students) - Students attended a lecture on child abuse, where they engaged in 4 group discussions on case studies. - 1 case study and 2 learning outcomes were selected for this research (professional and ethical standards, critical thinking skills) - Both arms received a case of child abuse (full…	* Experiment Vs control group control group SG outperforms the experiment group in ethical standards and nursing processe (P<.001). - ethical standard: 36.95 Vs 64.44 - nursing process: 35.69 Vs 65.83 * In ethical standard: control group were specifically SG superior in: understanding of ethical concept, analysis of challenges and barriers, and application of ethical principles * In critical thin…		Education: - integrate AI at the practical stages of nursing education to foster active comprehensive engagement with the material - active participation in verification of AI-generated content using cross referencing - adapt a balanced approach to manage the privacy, security, and academic integrity risks associated with AI use - instructor should inform student bout AI advantages and disadvanta…				1. limited AI's capacity for human-like contextual understanding and adaptation 2. overreliance cause a decline in student creative thinking abilities and reflection 3. low reliability 4. concern regarding its fidelity in academic setting
[truncated: 5,000 more columns]

## Sheet: Perception Studies
Column1	Column2	Column3	Column4	Column5	Column6	Column7	Column8	Column9	Column10	Column11	Column12	Column13	Column14	Column15	Column16	Column17	Column18	Column19	Column20	Column21	Column22	Column23	Column24	Column25	Column26	Column27	Column28	Column29	Column30	Column31	Column32	Column33	Column34	Column35	Column36	Column37	Column38	Column39	Column40	Column41	Column42	Column43	Column44	Column45	Column46	Column47	Column48	Column49	Column50
Study ID	Title	Authors	Year	Journal	Study design	Country of Origin	Major	Education Level	Sample Size	Aim of study	Generative AI	AI was used by	AI was applied for:	Tool used to assess outcome	How GenAI was implemented	Summary of result	Study Limitation	Weakness/ Disadvantages of the used AI	Implications for future educational practice, policy or research	Conclusion	Barriers	Facilitators	Opportunities	Challenges
Pallivathukal 2024	ChatGPT for Academic Purposes: Survey Among Undergraduate Healthcare Students in Malaysia	Pallivathukal R, Soe H, Donald P, Samson R, & Ismail A.	2024	Cureus	Cross-sectional	Malaysia	Medicine ; Dentistry; Other: Foundation in Science	Undergraduate	443 (215 medical student, 161 dental student, 67 science student)	To assess healthcare university students' knowledge, attitude, and practice regarding ChatGPT for academic purposes	ChatGPT	Students	NA	Questionnaire		*Knowledge: - overall mean knowledge score: 4.1/8-> suboptimal knowledge -Students with higher knowledge scores were significantly more likely to use ChatGPT for academic purposes (P = 0.014) *Attitude: -The overall mean attitude score was 37.1/ 55-> indicating positive attitudes -Students with a more positive attitude were significantly more likely to use ChatGPT for academic purposes (P < 0.001…	Limited sample size - single institute - Students Could hesitate to admit using the tool due to the Risk of accusation	- Inaccuracies info (reliability of info) -issues with citations -citing fake references/citations -cannot search for images and recognize visual and audio. -No real-Time information. -Potential for misuse (plagiarism, manipulation) -gives very generic answers or errors without a proper, specific command -Ethical and Legal boundaries: cannot provide opinion-based answers and -Explicit/Illegal inf…	1. develop comprehensive awareness program (seminar, workshops or courses): educate student about ChatGPT capabilities, limitation and ethical consideration 2. create specific guideline and ethical framework (clear guideline for ethical use and academic integrity) 3. encourage student to critically think and evaluate AI response 4. promote responsible use (use as a supplementary tool) 5. establis…	The majority of students are familiar with Chat GPT and are knowledgeable about its various applications, which function as supplements to conventional resources and enhance their efficiency and productivity when completing daily university tasks
Ganjavi 2024	ChatGPT and large language models (LLMs) awareness and use. A prospective cross-sectional survey of U.S. medical students	Ganjavi C, Eppler M, O'Brien D, Ramacciotti L, Ghauri M, Anderson I, et al.	2024	PLOS DIGITAL HEALTH	Cross sectional study	US	Medicine	Undergraduate	638 students	To compile information about the use of ChatGPT and LLMs among medical students across North America.	ChatGPT/LLM	Students	NA	Questionnaire	NA	- 415 completed the survey * Use and Familiarity: - 69.75: familiar with AI use in healthcare - 46.8%: familiar with AI use in school - Year 1 student were the most familiar with ChatGPT, while Y3 were the least familiar - Students interested in medicine subspecialties were more likely to use it, while those desiring pediatric or primary care were less likely to use. * Use of ChatGPT in medical s…	1. risk of selection bias (recruited via social media) 2. conducted in US only (generalizability) 3. factors impacting student who are unaware of GenIA were not investigated 4. impact of ChatGPT in learning outcome was not assessed	* 75% reported limitation when using the tool: 1. lack of specificity of responses (56.5%) 2. inaccurate responses (53.4%) 3. variability/inconsistency of responses (28.5%) 4. unclear responses (12.7%) 5. accessibility issues (12.7%) 6. biased responses (10.9%) * level of trust in ChatGPT information reliability: - 50%: average trust - 29.9%: below average or far below average - 56.9%: should not…	Policy: 1. need for regulation and rules for proper use and disclosure of ChatGPT Research: 1. compare academic metric between ChatGPT user and non-user	most medical students are familiar with ChatGPT and have incorporated it into their academic journey, finding it particularly beneficial for studying, writing, and clinical rotations. However, students noted common flaws with ChatGPT use, including the risk of bias and inaccuracy. There are also worries about privacy if ChatGPT collects information from patient data provided.
Roy 2024	Assessing the Utilization of Large Language Model Chatbots for Educational Purposes by Medical Teachers: A Nationwide Survey From India	Roy A, Jaiswal I, Tiu D, Das D, Mondal S, Behera J, et al.	2024	Cureus	Mixed Method	India	Medicine		396	To understand how educators leverage LLMs to help assess their role and implications in medical education.		Instructors	NA	Questionnaire		Demographics - most respondents were male (55.54%), aged 30-40 (42.5%), with <10 years teaching experience (50.2%) and a master's degree (53.8%). KAP Scores - knowledge higher in PhD holders and experienced teachers; younger teachers showed more positive attitudes; better practice linked to prior awareness of ChatGPT. Teachers scored highest in knowledge (3.4±0.47), followed by practice (3.3±0.81…	- Cross-sectional design - Sampling bias - convenience sampling, mostly early-career educators - Recruitment - online via social media; participant credibility unverified - Anonymity - Not representative of all Indian medical teachers	- incorrect or biased information - Downtime and reliance on proprietary models -data privacy concerns -Ethical concerns - data scraping, Lack of transparency -Risk of Over-reliance -Limited understanding of How AI's data usage and storage	Educational practice: - Formal training to effectively integrate LLMs into their teaching Policy: - Clear guidelines and approval are needed from authoritative bodies (e.g., National Medical Commission) Research: - Wider representative sampling - Longitudinal designs	This nationwide survey reveals that while Indian medical educators recognize the potential of large language models (LLMs) to support teaching, widespread adoption is hindered by concerns about reliability, ethics, and a lack of training and regulatory guidance.	Inadequate internet connectivity and access to technology			Infrastructure challenges, including inadequate internet connectivity and access to technology
Liu 2024	Perception of ChatGPT by Nursing Undergraduates	Liu J, Wu S, Liu S	2024	Studies in Health Technology and Informatics	NA/ Cross-sectional	China	Nursing	Undergraduate	46 second-year nursing students	To investigate the awareness and use of ChatGPT among undergraduate nursing students	ChatGPT	Students	NA	Questionnaire		* 97.8% (45/46) were aware of ChatGPT, and only one student was not * 32/45 Know ChatGPT from the internet, 11 from classmates or teachers, and two from conferences or lectures * 23/45 use ChatGPT: 22 students use it in frequently (weekly) * Primary purposes for using ChatGPT of the 23 students were to enhance their learning experience (16 students), for homework (6 students), for chatting (5 stu…			Research: Assess the effectiveness of AI tools such as ChatGPT in nursing education and their impact on learning outcomes	Majority of students are familiar with ChatGPT and use it for a variety of purposes, including enhancing their learning experience and assisting with homework
Zhang 2024	Exploring the Usage of ChatGPT Among Medical Students in the United States	Zhang J, Yoon C, Williams D, Pinkas A	2024	Journal of Medical Education and Curricular Development	NA: cross-sectional	US	Medicine	Undergraduate	131 medical students	To evaluated the frequency of ChatGPT use, motivations for use, and preference for ChatGPTover existing resources among medical students in US	ChatGPT	Students	NA	Questionnaire (14 Q)- 5 Likert scale	NA	- 48.9%: have used ChatGPT * Frequency of use among ChatGPT users: - 56.3%: less than 1-2x/month. - 43.7%: weekly, several times per week, or daily - 39%: use ChatGPT more than 25% of their working time to learn new material. * Use purpose: - Most commonly used (more than 25% of their working time): a. 32.2%: assignment and take home quizzes b. 37.5%: writing (personal statements, proposals) c. 4…	1. low response rate (bc of high message burden, no incentives, and limited reminders) 2. distributed in 1 urban medical school (generalizability) 3. Questionnaire was not validated (generalizability) 4. assumption was made that user utilize ChatGPT3.5 (no differentiation between model was made) 5. survey (response bias)		Education: 1. technology related orientation programs that include training on effective AI interaction 2. educator should consider using ChatGPT in their curriculum Research - larger scale to explore national attitude - investigate differences of use among various aspects of medical school curricula - survey intern and residents - discuss how AI tools can be used productively, ethically, and leg…	ChatGPT is an increasingly popular resource among medical students for learning, writing, and assisting research. Many students prefer ChatGPT over other traditional resources such as professors, textbooks, and lectures				1. not sourced with most updated guidelines and protocol in medicine 2. student should learn to identify if the generated information aligns with current medical knowledge and practices (this level of competency is equivalent to physicians and researchers when evaluating scientific literature and trusted sources) 3. ethical consideration in medical education and healthcare-> risk of algorithm bia…
Risana 2024	Artificial intelligence and pharmacy education: a survey to assess the knowledge, application, and perspective of B. Pharm. students from India	Risana V, Shirin A, Purayil R, Mathew S, Soman S, Chandran C, et al.	2024	Discover Education	Cross sectional study	India	Pharmacy	Undergraduate	305	to understand the knowledge, application, and perspective of B. Pharm students regarding artificial intelligence (AI) tools	ChatGPT, Bard	Students	NA	Questionnaire		*AI knowledge: -student knowledge and familiarity with AI: poor-moderate -average AI knowledge score of 2.83 -5.2%: reported having an excellent level of AI knowledge 42%: familiar with AI in pharmacy education -23.3%: have little familiarity with AI and its potential applications in pharmacy education - 42.3%: familiar with the AI tools in the curriculum *Application: -64.6%: not using AI tools …	1. only bachelor pharmacy student (may not be comprehensive) 2. self-reported data (social desirability bias or inaccurate self-assessment of knowledge and abilities) 3. Overestimation of participants' AI knowledge and utilization	potential for errors, data confidentiality issues, ethical concerns, over-reliance, and decreased creativity	Educational practice: 1. integrate AI education into pharmacy curriculum 2. incorporate interdisciplinary modules in the curriculum that integrate AI with pharmacotherapy, clinical research, and health care management 3. educate student about Ai ethical concerns including data privacy, algorithmic bias, and the necessity of human oversight Research: 1. develop frameworks that protect student priv…	This study may provide vital information to educators, technology creators, and policymakers involved in the development and implementation of AI in the pharmaceutical education environment.	Insufficient infrastructure, ethical and privacy concerns, and institutional restrictions
Mosleh 2023	Medicine and Pharmacy Students' Knowledge, Attitudes, and Practice regarding Artificial Intelligence Programs: Jordan and West Bank of Palestine	Mosleh R, Jarrar Q, Jarrar Y, Tazkarji M, Hawash M	2023	Advances in Medical Education and Practice	Cross sectional study	West Bank of Palestine, Jordan	Medicine ; Pharmacy	NA	321	To assess students' awareness and practice of AI programs in medicine and pharmacy in Jordan and the West Bank of Palestine.		Students	NA	Questionnaire		* (71.7%) pharmacy students and (28.3%) medicine students Awareness and Usage: * (81.3%) aware of AI programs, while (42.1%) participants had used AI programs before * 44.2% used AI programs during studying in university: drug information (44.5%), homework (ie, reports and assignments) (38.9%), and writing research articles (39.3%) * 97 participants used AI programs for finding exam questions Per…	* Not including other health care professions * Questionnaire did not include participants from Gaza city in Palestine	* Cheating or academic dishonesty * Error in generating medical information	Educational: * Integrating the advantages of AI in medical education Research: * Further studies to identify barriers to using AI programs in health profession education and strategies to improve medical education using AI. * Future studies could endeavor to understand why students respond the way they do and why they feel certain ways about using AI programs in their studies. * Future studies co…	Attitudes and practices regarding AI programs in medical education differ between medicine and pharmacy students and between pharmacy students from the WBP and Jordan.
Zawiah 2023	ChatGPT and Clinical Training: Perception, Concerns, and Practice of Pharm-D Students	Zawiah M, Al-Ashwal F, Gharaibeh L, Farha R, Alzoubi K, Hammour K, Qasim Q, & Abrah F.	2023	Journal of Multidisciplinary Healthcare	Cross sectional study	Jordan	Pharmacy	PharmD	211	To assess PharmD students perceptions, concerns, and experiences regarding the integration of ChatGPT into clinical pharmacy education	ChatGPT	Students	NA	Questionnaire		* 68.2% had used AI before, and 68.7% knew about ChatGPT. * 65.9%: using ChatGPT for different clinical tasks could be helpful. * Benifit of ChatGPT: find treatment-related problems (57.3%), drug-drug interactions (54.5%), and bad drug reactions (50.2%). * Only 39.8%: it provide accurate info about clinical practice * Concerns: over-reliance(61.1%), inaccurate or irreliable (61.1%), might not giv…	* The effect of ChatGPT utilization by students on the accuracy of their clinical decisions or patient outcomes was not measured * convenience and snowball sampling techniques (selection bias) * Utilizing social media for participant recruitment (no response rate)	* Accuracy and reliability concerns * Hallucinations * Over-reliance * May not be able to understand the context of a particular situation or question * Limited scope * Bias in data * Lack of personal interaction and feedback * Trust and critical thinking concerns * Ethical concerns * Performance variation * Poor performance in drug-herb interactions	Policy: * universities and institutions should design strategies, policies, and specialized centers to regulate the use of this source of information and familiarize students with its limitations and ethical dilemmas that might be encountered Research: * Further research to optimize ChatGPTs effective integration	Utilizing ChatGPT in clinical training offers opportunities, but students lack of trust in it for clinical decisions highlights the need for collaborative human-ChatGPT decision-making
Unlu Bidik 2025	Theoretical and Clinical Learning Experiences and Expectations of Midwifery Students Using the Artificial Intelligence Tool ChatGPT: A Qualitative Study	Bidik N,	2025	European Journal of Education	Qualitative research	Turkey	Midwifery	Undergraduate	17	To investigate the learning experiences and expectations of midwifery students who use ChatGPT in their theoretical and clinical education.	ChatGPT	Students		Interviews		Theme 1: The role of ChatGPT in midwifery education 1.1 Reasons for use: - Used for learning medical terminology, diseases, medications. - Helpful in preparing assignments, care plans, and presentations. - Also used for non-academic purposes (e.g., poetry, Photoshop, general culture). 1.2 Advantages of use: - Saves time and provides quick access to information. - Makes learning easier and more pr…	Students had Only short-term experience with ChatGPT, so findings may not reflect long-term use. - Ongoing updates to AI tools may change their features, making current limitations and concerns subject to future revision.	- May give false, inconsistent, or outdated information. - Provides different answers to the same question. - Lacks professional medical language. - Does not cite sources, reducing reliability. - Raises plagiarism and cheating concerns. - May compromise user privacy and data security.	Educational practice - AI can enhance learning through simulations and virtual cases. - Supports skill development, confidence, and communication. - Makes theory more practical and accessible. - Aids foreign language and patient communication. - Use plagiarism detection tools with AI-assisted work. Research - Reassess ChatGPT impact after full integration into education. - Study effects on learni…	This study highlighted midwifery students' use of ChatGPT in both theoretical and clinical education, noting its benefits in quick information access and learning support, alongside concerns about accuracy and data privacy. The integration of AI, especially through simulations and virtual cases, is expected to enhance learning, skill development, and confidence, with future research recommended p…
Knobloch 2024	Students perception of the use of artificial intelligence (AI) in pharmacy school	Knobloch J, Cozart K, Halford Z, Hilaire M, Richter L, Arnoldi J	2024	Currents in Pharmacy Teaching and Learning	NA: cross sectional	US	Pharmacy	PharmD	171 students	To understand pharmacy students perspectives on the use of AI in pharmacy education	Generative AI (not specify)	Students	NA	Questionnaire (14Q)		- 43%: unaware of the limitations of using AI - 45%: used AI for general purposes * For academic purposes: - 24%: used AI - 18%: open to the idea - 57%: no intention to use it in academic - use for academic work: a. majority (67%): as a research tool b. other: drug information responses, rewording educational materials into patient-friendly language, and journal club assignments. - 28%: used AI-g…	1. limited to 4 institutions (generalizability) 2. low response rate to some Q (maybe bc the survey length or the nature of the Q) 3. The study was not designed or powered to detect differences between responses based on education year 4. self-reported data (recall bias or social desirability bias)		Education: 1. formal AI training and education in school of pharmacy about AI-> focus on technical aspect and ethical consideration (should begin early in the curriculum and continue through the education journey including practice setting) 2. faculty member should reconsider their course material, activities, and assignments to determine if discussion of and guidance for the use of AI is warrant…	This study highlights the nuances of AI usage among pharmacy students. Despite limited education and training on AI, students utilized tools for various tasks. This survey pro- vides evidence that pharmacy students are exploring the use of AI and would likely benefit from education on using AI as a supplement to critical thinking.			1. can be utilized in various settings, including the classroom, workplaces, and experiential learning	1. Data privacy 2. Patient confidentiality 3. Reliability of AI-generated information. 4. apprehensions about AI inability to model clinical reasoning or replicate real patient interactions effectively 5. how educators can effectively promote their use in a safe, effective, and ethical manner
Qamar 2024	Exploring the adoption and utilisation of ChatGPT in everyday academic practices among medical and dental students of Rawalpindi and Islamabad: a study on the impact and perceived effectiveness	Qamar K, Butt S, Abaid M, Rashid A, Tahira R, Iqbal S	2024	Journal of the Pakistan Medical Association	Cross sectional study	Pakistan	Medicine ; Dentistry	Undergraduate	315 students	to understand the adoption and utilization of ChatGPT in everyday academic practices by medical and dental students in an urban setting, and to examine the perceived usefulness of ChatGPT	ChatGPT	Students	NA	Questionnaire (5-likert scale)		- 61% had used ChatGPT for academics prior to the study * ChatGPT was used mostly for: case based learning/problem-based learning (CBL/PBL)-> clarifying topics-> medical terminology and definition -> differential diagnosis - 87.9%: ChatGPT is a convinent method to acess info - 83.5%: more useful than other sources - 77.1%: improved my academic performance - 68.6%: imp. to keep up with my peers ac…	1. self perception (generalizability)	1. Concern regarding security 2. Intellectual Property 3. risk of inaccurate and false knowledge 4. info needs verification by authentic sources	Research: explore and address the perceptions and risks associated with ChatGPT usage in medical education	The majority of the participants used ChatGPT for CBL/PBL and for seeking clarification on various topics. Overall, ChatGPT was regarded as a valuable tool for enhancing academic performance. Variations were observed in the perceived usefulness based on gender and field of study, while the perceived risk showed differences based on the field of study.
Deng 2024	Current application of ChatGPT in undergraduate nuclear medicine education: Taking Chongqing Medical University as an example	Deng A, Chen W, Dai J, Jiang L, Chen Y, Jiang J, Chen Y, & Rao M.	2024	Medical Teacher	Mixed Method	China	Medicine	Undergraduate	25 students	To investigate the current application of ChatGPT in undergraduate Nuclear Medicine Education.	ChatGPT	Instructors; Students		Questionnaire and interview		Nuclear Medicine (NM) Learning Challenges: - Only 4.32% of students found NM easy; 63.05% found it difficult. - Main difficulties - complex concepts (62.42%), limited practice opportunities (54.04%), challenging self-study (51.55%), and lack of after-class support (31.99%). - Students faced obstacles such as peers unable to answer questions (51.86%), insufficient reference materials (86.34%), and…	Single centre study - lack geographic representativeness	ChatGPT Accuracy depends on the quality of its medical training data, which currently Lacks specialization for Nuclear Medicine. - it needs improvements like better image recognition and expanded databases. - Risk of overreliance.	Educational practice - ChatGPT can be a valuable tool in NME, enhancing both theoretical understanding and practical skills. Policy - Judicious and balanced use of ChatGPT in medical education Research - Larger sample sizes and diverse demographic - Explore long-term benefits of ChatGPT integration in medical education	Traditional nuclear medicine education poses significant learning challenges, while ChatGPT effectively supports comprehension and practice by providing timely feedback and resource access and is positively received by most students as a valuable learning tool.	- restricted in china- require VPN			information overload Lack of pertinence Technical problem hard to find percise learning resource
Bouriami 2025	Insights into nurse educators' use of ChatGPT in active teaching methods: A cross-sectional pilot study	Bouriami A, Takhdat K, Barkatou S, Chiki H, Boussaa S, & Adib A.	2025	Educacion Medica	Other: Cross sectional pilot study	Morocco	Nursing	NA	104 nurse educators	To examine nurse educators' knowledge, attitudes, and perceptions of ChatGPT, as well as their experience of using ChatGPT in active teaching methods.	ChatGPT	Instructors	NA	questionnaire		*Knowledge & Attitude - 61.52% (n=64): medium knowledge of ChatGPT. - 55.76% (n=58) viewed it as a cheating tool. - 43.2%: viewed it as it complete task on behalf of student - 54%: support student to understand concepts 70.52%: indifferent (neutral) to student use. - 40.77% avoided ChatGPT due to accuracy concerns. - 40.77% opposed student use for the same reason. *Using Experience - 40.4%: use C…	- Provenance sampling method - need for mixed method desing	Major Challenge: Plagiarism (77.66%) Copyright Ethical problems Regulatory problems Lack of deep learning	Research: Adopting an experimental research design to assess the impact of using ChatGPT in active methods on learning outcomes. Policy: implementing institutional policy and guidelines Education: providing nurse educators with training on the Potential applications of ChatGPT.	Implementing institutional guidelines and providing nurse educators with training s of ChatGPT are essential for promoting positive change in nursing education				Major Challenge: 1. Plagiarism (77.66%) 2. Copyright 3. Ethical problems 4. Regulatory problems 5. Lack of deep learning
Uribe 2024	Artificial intelligence chatbots and large language models in dental education: Worldwide survey of educators	Uribe S, Maldupa I, Kavadella A, Tantawi M, Chaurasia A, Fontana M, et al.	2024	European Journal of Dental Education	Cross sectional study	United States, Chile, France, United Kingdom, Argentina, Colombia, Latvia, Brazil, Lithuania, Mexico, Spain, India, Venezuela	Dentistry	NA	428	To explore dental educators' perceptions of AI chatbots and large language models, specifically their potential benefits and challenges for dental education.		Instructors	NA	Questionnaire		Background information - 428 respondents (28% response rate) from 66 countries, primarily the U.S., Chile, and Egypt. Most were experienced educators (median age 45, with 16 years in education), mainly professors (70.8%), with specializations in paediatric dentistry, public health, and general dentistry. AI Awareness and Use - Median familiarity with AI tools was moderate (3/5). - About 31% had u…	Self-selection Bias -Preliminary insights -Limited pilot panel -short survey -non-probability sampling -No longitudinal follow up	Risk of overreliance - inaccuracy, Hallucinations and misinformation -Lack context comprehension and Limited scope for complex queries -Inability to learn from interactions -Ethical and privacy concerns -Potential academic dishonesty	Educational Practice: - Addition of AI literacy and ethics to dental curricula. - Utilization of interactive AI tools (e.g., role-playing, peer evaluation). - Foster critical thinking via AI-assisted learning. - Provide personalized AI-driven student support. Policy: - Develop guidelines for ethical AI use. - Preserve patient confidentiality through AI policies. - Set safe chatbot use in educatio…	This survey highlights dental educators' cautious optimism about AI chatbots like ChatGPT, emphasizing their potential to transform dental education by enhancing critical thinking and aligning with patient-centred care provided that implementation challenges, faculty concerns, and evaluation standards are effectively addressed.	Resistance to change, fear of misuse, cost and accessibility, lack of validity, reliability and evidence, human factors and mindset, ethical concerns, technological limitations Lack of support or training, doubted AI chatbots could replace traditional teaching, and questioned chatbots' ability to assess students' skills.
Mukunya 2024	Utilisation of ChatGPT and other Artificial Intelligence tools among medical faculty in Uganda: a cross-sectional study	Mukunya D, Nantale R, Kayemba F, Ajalo E, Pangholi K, Babuya J, et al.	2024	MedEdPublish	Cross sectional study	Uganda	Medicine ; Nursing ; Other: Pharmacology and therapeutics	NA	224 faculty	To assess the use of ChatGPT and other Artificial Intelligence (AI) tools among medical faculty in Uganda	ChatGPT	Instructors	NA	Questionnaire		* 90% had ever heard of AI tools such as ChatGPT * 63.4% had ever used AI tools, most common tools 56.3% ChatGPT, 7.1% Quill Bot, 6.3% Desktop AI and 4.9% Bing (thi high use could be due to increase awarness about AI) * Purpose of use: 56 faculty used AI tools for research writing, 37 for summarizing information, 28 for proofreading work, 28 for setting exams or assignments, and 40 for non-academ…	* Sampling was uneven across departments * No assessment for prior training on use of AI tools * Limited content validity- questionnaire did not include all AI tools		Educational practice and policy: The need for training on AI use in education, formal policies, and guidelines to adequately prepare medical faculty for the integration of AI in medical education	The use of ChatGPT and other AI tools was high among medical faculty in Uganda
Shimizu 2023	Developing Medical Education Curriculum Reform Strategies to Address the Impact of Generative AI: Qualitative Study	Shimizu I, Kasai H, Shikino K, Araki N, Takahashi Z, Onodera M, et al.	2023	JMIR Medical Education	Qualitative research	Japan	Medicine	Undergraduate	55 participant (49 faculty and 6 students)	analyzes the impact of GAI on undergraduate medical education curricula and explores strategies for adaptation.	GAI	Instructors; Students	NA	content analysis	- lecture on basic theory and general functions of GAI then - workshop for faculty and students to answer the research Q (how does GAI affect curriculum, how should the curriculum be reformed to address GAI) - SWOT and cross SWOT methods were followed - to analyze the group work comment-> content analysis	content analysis of the discussion resulted in 5 themes POSITIVE * Improvement of teaching and learning: 1. Assistance in creating and innovation 2. Assistance in preparing documents and other materials 3. Improved efficiency of educational work 4. Easier generation of virtual cases 5. Improved efficiency of learning (save time) * Improvement of information access: 1. Easier info gathering for st…	1. single medical institution 2. small number of students 3. no structural device was implemented to eliminate the hierarchy between student and faculty 4. The opinion of other profession was not reported	*Inhibition of the existing learning processes Reduced autonomous thinking Stormy evaluation processes Superficial learning * Potential problems in GAI Doubt of authenticity (copyright) Ethical issues Information leakage	Research: 1. future workshop with interprofessional participants to incorporate more opinions to enhance the relevance of the developed strategies Education: 1. investigate hoe to maintain and promote learning aside from GAI	Participants recognized the need for GAI literacy, ethical education, and adaptive learning.			1. Improvement of learning efficiency 2. educator can use GAI to generate educational materials 3. Support for information gathering and dissemination 4. Adaptive learning (create variety of educational resource with less efforts) 5. Support for group learning 6. Promoting case-based learning (using digital patient who are more diverse than real pt)
Severin 2024	An Early Snapshot of Attitudes Toward Generative Artificial Intelligence in Physical Therapy Education	Severin R, Gagnon K.	2024	Journal of Physical Therapy Education	Cross sectional study	US	Physiotherapy	NA	175 respondent	to assess perceptions and use of generative AI in academic physical therapy (PT)	GenAI	Administrators; Instructors; Students	NA	Questionnaire (29 MCQs and short answers)		* Respondent includes program directors, department chairs and deans, faculty, and students * Familiarity with GenAI: - 29.7%: fully understood GenAI and could explain it to others - 27.4%: understood but could not explain - 34.3%: did not fully understand * Source of info about AI: - Mainstream news (22.3%), interactions with peers/colleagues (21.1%), and social media (15.4%) * Perception regard…	1. study design and sampling methodology (generalizability) 2. risk of response or social desirability bias 3. no power analysis because the goal was to describe and summarize uptake of AI 4. no longitudinal assessment or causal relationship	1. threats to academic integrity 2. loss of creative thought and originality 3. lack of transparency or trust in the scholarly record 4. generation of misinformation 5. fabrication of information 6. breach of confidentiality 7. propagating bias	Education: 1. provide targeted training and support to academic PT professional 2. PT faculty, administrators, and students will need to navigate both the upsides and downsides of generative AI. 3. communication between academic PT community to foster a culture of innovation and support, facilitating the sharing of best practices and resources, establishing norms for improper use, and enabling th…	although some individuals are already incorporating AI into their academic roles, many professionals still harbor reservations and uncertainties. Addressing these concerns, providing adequate resources, and fostering a supportive environment for managing both the upsides and downsides of this technology will be critical for successful AI implementation in academic PT education		Collaboration and communication within the academic PT community will be critical for fostering a culture of innovation and support, facilitating the sharing of best practices and resources, establishing norms for improper use, and ultimately enabling the development of common standards and guidelines for AI integration in PT education, research, and practice	- curriculum development - teaching methodologies, - personalized study plans and learning materials - assessment and evaluation - medical writing assistance - medical research and literature review - program monitoring and review. - most common: assistance with developing teaching resource-> creating and updating lectures and slides, developing lesson plans and learning modules, and drafting exa…
Weidener 2024	Artificial Intelligence in Medicine: Cross-Sectional Study Among Medical Students on Application, Education, and Ethical Aspects	Weidener L, Fischer M	2024	JMIR Medical Education	Cross sectional study	Germany, Austria, and Switzerland	Medicine	Bachelor, Master	487	To explore how medical students from Germany, Austria, and Switzerland perceive the use of AI in medicine and the teaching of AI and AI ethics in medical education in accordance with their use of AI-based chat applications, such as ChatGPT		Students	NA	Survey		Demographics and Educational Background: * The majority of students were women (55.4%) and aged 20-25 (61.8%), primarily studying in Germany (60.7%) * Majority (87.2%) had received ethics education, only 5.3% had AI education and 4.3% had AI ethics education within their curriculum. * Students with previous ethics education showed increased awareness of ethical AI challenges and a stronger belief…	* Risk of selection bias * Survey measured only students perceptions rather than their actual competencies in AI and ethics * limit the generalizability- response rate was suboptimal * Sample limited to German-speaking students * Cultural attitudes toward AI could vary * Risk of recall bias, misunderstanding of questions, or social desirability bias		Educational: Integrate AI and AI ethics into medical curricula to prepare future professionals. Hands-on AI experience boosts ethical awareness—include practical training. Research: Expand to multinational studies for broader insights.	The study provides a valuable understanding of the perceptions and experiences of medical students in Germany, Austria, and Switzerland regarding the application of AI in medicine, and its role in medical education				Possibility of discrimination due to biases in the data used for training or effects on patient autonomy
Summers 2024	Navigating challenges and opportunities: Nursing student's views on Generative AI in higher education	Summers A, Haddad ME, Prichard R, Clarke KA, Lee J, Oprescu F	2024	Nurse Education in Practice	Qualitative research	Australia	Nursing	Undergraduate	13 students enrolled in courses that allow using GenAI	To explore the perspectives of nursing students regarding the application and integration of GenAI tools in their studies.		Students	NA	semi-structured interview		6 themes 1. educational impact of AI tools * Positive: - help with understanding, provide summary of concept, provide alternative perspective, alternative way to learn (e.g. diagram, videos, animation), use it to double-check the understanding. - improve efficiency in: help with grammar, proofreading, help overcome language barrier, save student time of translation and proofreading, finding and a…	sample size		Research: Investigate GenAI adoption in different generation for nursing education Preform in-depth analysis of student views on ethical vs unethical AI use Examine useful applications of GenAI in nursing education Expand studies with larger, more diverse samples Educational Practice: Develop strategies for GenAI integration that are generation-specific Focus on ethical implementation of GenAI in…	While some participants highlighted the positive aspects of generative AI, there remains a lack of understanding and regulation concerning how these positive aspects can be effectively used to demonstrate knowledge acquisition in nursing education. un general, nursing students expressed more unfavorable views about the use of generative AI than favorable views.				1. GenAI misses the holistic approach of nursing 2. lead to focusing more in the screen and not fully engaging with pt 3. does not have the same level of empathy as nurses 4. pt trust human more than robot in providing care 5. Nursing education relies on experience, which cannot be gained from GenAI 6. using AI bypass learning 7. promotes lazier learners 8. reduces critical thinking 9. lead to co…
Tao 2024	Utilization of, Perceptions on, and Intention to Use AI Chatbots Among Medical Students in China: National Cross-Sectional Study	Tao W, Yang J, Qu X	2024	JMIR Medical Education	Cross sectional study	China	Medicine	Undergraduate, Master, Doctor	693	To explore the utilization of, perceptions on, and intention to use generative AI chatbots among medical students in China, using the Unified Theory of Acceptance and Use of Technology (UTAUT) framework		Students	NA	Questionnaire		* Perceptions and Intentions: Chinese medical students view AI chatbots favorably and intend to use them. 81.63% of the respondents indicated an intention of 3 or higher, meaning they intended to implement the technology within the next two months. The mean score on the Behavioral Intention (BI) scale was 3.26 on a 5.00 scale * Actual Adoption: There is intention action gap even with high intenti…	* limited generalizability- participants are primary from Sichuan province * Longitudinal effect not measured	* Risks of data privacy breaches * Risks of misdiagnosis or underdiagnosis * They may potentially lead to the degradation or unemployment of medical professionals * They may potentially reduce the personal touch and humanization of health care services	Educational practice: * Efforts must be directed towards improving Facilitating Conditions (FC) and leveraging Social Influence (SI) to ease the application of AI chatbots, rather than solely focusing on performance benefits. * Integrated access, training, and IT support must be provided. * Peer usage examples can facilitate the transformation of well-intentioned behavior into use. * Open and res…	Students have positive perceptions and strong intentions to use chatbots, primarily influenced by social influence and facilitating conditions rather than performance expectancy and effort expectancy	Inadequate technical infrastructure and lack of support
Salih 2024	Perceptions of Faculty and Students About Use of Artificial Intelligence in Medical Education: A Qualitative Study	Salih S,	2024	Cereus	Qualitative research	SA	Medicine	Undergraduate	11 faculty members + 34 students	To explore faculty and students' perspectives on AI, their use of AI applications, and their perspective on its value and impact on medical education at a Saudi faculty of medicine	ChatGPT and POE	Instructors; Students	NA	Faculty: semi- structured interview Student: Focus groups		* 84.4%: Have AI application installed in their phone/ tablet * Name of used AI: - ChatGPT: 65.8% (majority are student) - POE (Platform for Open Exploration): 23.7% (majority are student) - used more than one AI: 26.3% * Faculty used AI to construct exam questions, research ideas, brainstorm in general, and correct language and grammar. * Students use it to find answers and information, summariz…	1. single institution (generalizability) 2. qualitative study provide subjective rsult		Education: 1. invesment in human and technical capital is need Research: 1. conduct quantitative study 2. explore best way to utilize AI	AI's potential to enhance medical education is generally viewed positively in the study, but ethical concerns must be addressed. Integrating AI into medical education programs requires adequate resources, training, and curriculum adaptation.			1. fountainhead of literary artifacts and a treasure trove of the information universe 2. Ensure consistent assessment 3. Creative teaching and generation of scenarios 4. Organization of training and the simulation of cases.	* Ethical concerns (F): - Not a trusted source (output require revision) - Gives vague references - A threat to academic integrity, privacy, and copyright issues - No permissions, no citation of sources, intellectual problems, and authorship issues - Depends on Western values and cultures (lack of sensitivity to cultures). * Ethical concerns (S): - Plagiarism, not using own thoughts - Information…
Mondal 2025	A qualitative survey on perception of medical students on the use of large language models for educational purposes	Mondal H, Karri J, Ramasubramanian S, Mondal S, Juhi A, Gupta P	2025	Advances in Physiology Education	Qualitative research	India	Medicine	Undergraduate	25	To conduct a qualitative survey with in-depth interviews among medical students, with a focus on their views about the potential impact, utility, and any obstacle associated with these technologies in medical education.		Students		Survey and semi-structured interviews		Theme 1: usage scenario Simplifying complex topics - LLMs helped break down and clarify difficult medical concepts. - Frequently used in subjects like embryology and physiology. - Students found responses more understandable than textbooks. Assignments and presentations - Used to generate content and help express ideas. -Enhanced the quality and ease of completing homework and seminar presentatio…	Self reporting Bias -sampling Bias	Erroneous results -Limited usage -Apprehension of hallucination -Ethical limitations -data privacy issues -Risk of overreliance -prompt sensitivity -Requires human oversight	Educational practice - Train students and faculty on responsible LLM use. - Use LLMs as supplementary tools for learning and efficiency. - Maintain human oversight for accuracy and safety. - Support students to avoid overreliance on AI. - Track learning through chat history to guide teaching. Research - Further quantitative studies are needed, using validated questionnaires developed from these q…	Students perceived LLM's usefulness in clarifying complex topics, supporting academic tasks, and enhancing learning. However, concerns about inaccuracies and hallucinations led students to emphasize the need for human oversight and proper training for responsible use.
Goldman 2024	Assessing ChatGPT’s impact on curriculum outcomes and Entrustable Professional Activities (EPAs) during Advanced Pharmacy Practice Experiences (APPEs)	Goldman D, Ashour H, Zheng M, Bradley N, Ng K	2024	Pharmacy Education	NA: cross sectional	US	Pharmacy	Undergraduate	69 pharmacy students	to evaluate the impact of ChatGPT on student achievement of COEPA educational outcomes during advanced pharmacy practice experiences (APPEs) and student perceptions of use.	ChatGPT	Students	NA	Questionnaire	NA	Of the 69 - 39 (56%): had previously used ChaGPT - 17/39 (44%): had used it during their APPE rotation Of the 17: * Purpose of use: 1. coding (4%) 2. answering questions (29%) 3. composing e-mails (19%) 4. writing papers or essays (12%) 5. work-related tasks (18%) 6. school-related activities (16% * Where it was used: 1. inpatient (45%) 2. ambulatory (21%) 3. health system (18%) * % of students w…	1. small sample size 2. single university 3. exclude other AI platform (only ChatGPT)	1. lack of updated data beyond 2021	Research: 1. assess how student perceived ChatGPT challenges 2. impact of integrating other AI into pharmacy education on a larger scale	using ChatGPT during pharmacy experiential rotations has overall positive outcomes on improving student knowledge, their ability to collect and present information, critical thinking skills, and written and verbal communication proficiency				1. accessing more current clinical information would require payment to upgrade the version
Xu 2024	A Pilot Study of Medical Student Opinions on Large Language Models	Xu A, Piranio V, Speakman S, Rosen C, Lu S, Lamprecht C, et al.	2024	Cureus	Cross sectional study	USA	Medicine	Undergraduate	102	To investigate how medical students are currently utilizing LLM-based tools throughout medical education and examine medical student perception of these tools.		Students	NA	Questionnaire		Awareness and frequency of LLM use: - 102 students completed the survey (response rate: 15.4%). - All 102 students (100%) had heard of LLM-based chatbots such as ChatGPT, Bard, Bing Chat, and Claude. - 70 students (69%) reported using LLMs for medical-related purposes at least once a month. Perception of accuracy and future usage - Of those who used LLMs (70 students): - 54 students (77.1%) repor…	Small sample size and single institution Limited representation of third- and fourth-year clinical students. Generalizability is limited, especially to schools without AI instruction. Likely selection bias: all participants had heard of LLMs. The survey's neutral response option created ambiguity in interpreting data on LLM accuracy.	Hallucinations -Promprt sensitivity -Algorithmic Bias and outdated training data. -Significant variability in educational value due to inconsistent output. -Risk of overreliance -academic dishonesty and plagiarism -AI-detection tools can be easily evaded with minor edits to Generated text	Educational practice - AI tools like LLMs can be integrated into pre-clinical education effectively. - LLMs may aid in generating practice questions, peer learning, and clinical case discussion. - They can assist both students and educators in drafting materials and assessments. - LLMs could serve as simulated patients for clinical training. - Medical education should emphasize cautious, informed…	Medical students had a positive perception of LLM-based chatbots and reported they were likely to continue using them in the future. Previous AI knowledge and exposure correlated with more conscientious use of these tools such as cross-checking information; all respondents believed AI should be taught in the medical curriculum.
Pan 2024	A cross sectional investigation of ChatGPT-like large language models application among medical students in China	Pan G, Ni J	2024	BMC Medical Education	Cross sectional study	China	Medicine	Undergraduate	1718	To investigate the level of understanding and trust of medical students towards ChatGPT-like large language models, as well as their utilization and attitudes towards these models.	ChatGPT-like LLM	Students	NA	Questionnaire		Usage: 38% used large language models (LLMs); usage was higher among males, junior students, and nursing majors. Understanding: 34.5% had used LLMs, 48% had heard of them; understanding was higher in males, junior students, and public health management majors. Trust: 77.2% had moderate-to-high trust, but only 7.8% had strong trust; males and nursing students showed more trust. Attitudes: 66.7% we…	Missing factors (e.g., academic performance, background, income) may have influenced results. No measure for the longitudinal effects	fabrication/inaccuracy, risk of overreliance, limited understanding/intelligence, difficulty in interpretability.	Educational practice - tailor LLM usage among student groups, it should be used as supplement, promote students to critically evaluate reliability, bias, and potential impact of AI Research - longitudinal and interventional research, regular assessment of student feedback	Medical students' understanding, trust, usage, and attitudes toward LLMs varied by gender, grade, and major, with generally neutral to optimistic views but limited actual use.
Maab 2025	Artificial Intelligence and ChatGPT in Medical Education: A Cross-Sectional Questionnaire on students' Competence	MaaB L, Grab-Kroll C, Koerner J, Ochsner W, Schon M, Messerer D, Bockers T, & Bockers A.	2025	Journal of CME	Cross sectional study	Germany	Medicine	Undergraduate	207 students	To assess Medical students knowledge, skills, and attitudes related to AI tools like ChatGPT, thereby describing the current status at the Faculty of Medicine at Ulm University.	ChatGPT	Students	NA	Questionnaire		AI Tool Used - ChatGPT was widely known (66.7%); other tools like DocMedicus and Fireflies were rarely used. - Most students used AI tools infrequently (less than once a month), mainly for searching (43.2%), explanations (39%), and translations (25.9%). Skills & Confidence - Students felt moderately skilled in accessing knowledge (Mean = 3.31), but weak in creating it (Mean = 2.3). - Few understo…	- Based on one institution and timepoint (generalizablity). - Low response rate (6%) (selection bias) - Mostly medical students; few from other programs. - Academic stage and age not controlled. - Used an unvalidated, self-developed questionnaire. - Relied on self-assessed data, not actual performance.	- Inaccurate outputs -Lack of real-life complexity representation -Legal and Ethical ambiguity -Misjudgement of AI Generated content -data Bias	Educational practice - Voluntary small group sessions training students on practical AI applications. - Involve students in curricular development Policy - Define clear AI learning objectives and establish transparent guidelines. Research - Assessing students understanding using ChatGPT literacy scale - Scientific monitoring the integration process of AI in medical education	Medical students are interested in AI tools like ChatGPT but lack the skills and confidence to use them beyond basic tasks.
Alharbi 2024	Healthcare students attitudes opinions perceptions and perceived obstacles regarding ChatGPT in Saudi Arabia: a survey based cross sectional study	Alharbi M, Syed W, Innab A, Al-Rawi M, Alsadoun A, & Bashatah A.	2024	Scientific reports	Original	Cross sectional study	KSA	King Saud University	Pharmacy; Nursing ; Paramedic		Undergraduate	354	To assess the attitudes, opinions, and perceptions towards ChatGPT among healthcare students at King Saud University, Riyadh, Saudi Arabia	ChatGPT		Students	NA	Jan-Apr 2024	Survey	Healthcare students' familiarity, awareness, perceptions, attitudes, and perceived barriers		ChatGPT Familiarity: 91.2% knew ChatGPT, and 75.1% were comfortable using it for academics. 78.8% became more interested in AI after the survey. Usage and Perceived Usefulness: 22% had used ChatGPT academically, and 75.1% believed it would positively impact their careers. 29.5% found it useful for information gathering. 27.9% thought it useful for getting content related to healthcare. 61.3% perc…	Limited generalizability - only specific programs included and small sample size Biases (social desirability bias and recall bias) - self-administered surveys Context-specific - results may not apply to other regions or institutions.	Bias, academic misconduct, human threat, limited understanding, ethical issues, loss of humanism, weakens thinking, inaccurate content, Inadequate knowledge base	Educational practice - adapt AI tools like ChatGPT to students' academic levels and promote ethical use. Research - larger more diverse sample and explore long-term effects and ethical impacts.	Most healthcare students are familiar with ChatGPT. They view it positively for increasing productivity and benefiting education, but obstacles need to be addressed for better use in academics.	uncertainty about ChatGPT use in academic settings, medical-legal implications, concern regarding lack of credibility, incorrect recommendations, and confidentiality. - biased or discriminatory content, and perceived that using it in academics promotes cheating and plagiarism
Sarangi 2024	Exploring Radiology Postgraduate Students Engagement with Large Language Models for Educational Purposes: A Study of Knowledge, Attitudes, and Practices	Sarangi P, Panda B, Pattanayak D, Panda S, & Mondal H.	2024	Indian Journal of Radiology and Imaging	Cross sectional study	India	Medicine	Graduate (without specifying)	252	To investigate radiology postgraduate students knowledge, attitudes, and practices regarding LLMs in medical education		Students	NA	Questionnaire		252 postgraduate radiologist students Knowledge - 48%: familiar with LLMs like ChatGPT. - 71.82%: believed LLMs can support traditional teaching. - However, 25.39% were unfamiliar, and 26.98% were neutral regarding their familiarity. - majority (65.08%):LLMs can generate wrong information - majority (79.36%): LLMs can be used by both teachers and students Attitudes - 71.03%: open to using LLMs as…	- Geographic sampling Bias -Self-reported data -Potential social desirability Bias -non-randomized sampling	-Accuracy concerns -prompt dependence -Subscription costs -Limited awareness and training -Risk of overreliance	Educational practice - Incorporating LLMs into the medical curriculum - Integrate LLMs alongside traditional teaching methods - Creating LLM model specific for radiology Research - Larger sample with people from different states - Qualitative research - Longitudinal studies - Evaluating educational interventions - Exploring the impact of LLMs on learning outcomes, clinical decision-making, and pa…	Radiology postgraduate students are familiar with LLM and recognize the potential benefits of LLMs in postgraduate radiology education, however they are concerned about its limitations and use it only in limited situations for educational purposes.
[truncated: 5,000 more columns]
